# Supplementary material for: ﻿Limnichthyskoreanus, a new species of creediid fish (Teleostei, Acropomatiformes, Creediidae) from Korea
Source: Zookeys. 2024 Oct 1;1214:59–75. doi: 10.3897/zookeys.1214.128977 (PMC11462082; doi:10.3897/zookeys.1214.128977)
Supplement: XML Treatment for Limnichthys koreanus [file zookeys.1214.128977-treatment1.xml]

<!DOCTYPE tp:taxon-treatment
  PUBLIC "-//TaxonX//DTD Taxonomic Treatment Publishing DTD v0 20100105//EN" "tax-treatment-NSO.dtd">
<tp:taxon-treatment xmlns:tp="http://www.plazi.org/taxpub"><tp:treatment-meta><kwd-group><label>Taxon classification</label><kwd>
                <named-content content-type="kingdom">Animalia</named-content>
              </kwd><kwd>
                <named-content content-type="order">Perciformes</named-content>
              </kwd><kwd>
                <named-content content-type="family">Creediidae</named-content>
              </kwd></kwd-group><mixed-citation publication-type="journal"><person-group><name><surname>Lee</surname><given-names>Yu-Jin</given-names></name><name><surname>Kim</surname><given-names>Jin-Koo</given-names></name></person-group><article-title>﻿<italic><tp:taxon-name><tp:taxon-name-part taxon-name-part-type="genus" reg="Limnichthys">Limnichthys</tp:taxon-name-part><tp:taxon-name-part taxon-name-part-type="species" reg="koreanus">koreanus</tp:taxon-name-part></tp:taxon-name></italic>, a new species of creediid fish (<tp:taxon-name><tp:taxon-name-part taxon-name-part-type="subclass">Teleostei</tp:taxon-name-part></tp:taxon-name>, <tp:taxon-name><tp:taxon-name-part taxon-name-part-type="order">Acropomatiformes</tp:taxon-name-part></tp:taxon-name>, <tp:taxon-name><tp:taxon-name-part taxon-name-part-type="family">Creediidae</tp:taxon-name-part></tp:taxon-name>) from Korea</article-title><source>Zookeys</source><day>01</day><month>10</month><year>2024</year><volume>1214</volume><fpage>59</fpage><lpage>75</lpage><pub-id pub-id-type="doi">10.3897/zookeys.1214.128977</pub-id></mixed-citation></tp:treatment-meta><tp:nomenclature><label>﻿</label><tp:taxon-name>
              <object-id xmlns:xlink="http://www.w3.org/1999/xlink" content-type="arpha" xlink:type="simple">1B2FE7FC-1AE9-5130-A4B7-05227C8B4801</object-id>
              <tp:taxon-name-part taxon-name-part-type="genus" reg="Limnichthys">Limnichthys</tp:taxon-name-part>
              <tp:taxon-name-part taxon-name-part-type="species" reg="koreanus">koreanus</tp:taxon-name-part>
              <object-id xmlns:xlink="http://www.w3.org/1999/xlink" content-type="zoobank" xlink:type="simple">https://zoobank.org/462BD9BA-4E7A-44AC-96EB-52F8F972771D</object-id>
            </tp:taxon-name><tp:taxon-status xmlns:xlink="http://www.w3.org/1999/xlink" xlink:type="simple">sp. nov.</tp:taxon-status><xref ref-type="table" rid="T1">Table 1</xref><xref ref-type="table" rid="T2">, 2</xref><xref ref-type="fig" rid="F2">, Figs 2</xref><xref ref-type="fig" rid="F3">, 3</xref><xref ref-type="fig" rid="F4">, 4</xref><xref ref-type="fig" rid="F5">, 5</xref><xref ref-type="fig" rid="F6">, 6</xref><xref ref-type="fig" rid="F7">, 7 New English name: Korean sand burrower; new Korean name: Tti-byeol-ba-ra-gi</xref></tp:nomenclature><tp:treatment-sec sec-type="material" id="SECID0EQMAG"><title>Material examined.</title><p><bold><italic>Holotype</italic></bold>: South Korea • 45.95 mm TL, 39.5 mm <abbrev xmlns:xlink="http://www.w3.org/1999/xlink" xlink:title="standard length" id="ABBRID0E2MAG" xlink:type="simple">SL</abbrev>; tidal pool on Jeju Island; <named-content xmlns:xlink="http://www.w3.org/1999/xlink" content-type="dwc:verbatimCoordinates" xlink:type="simple"><named-content content-type="geo-json" specific-use="{&#34;type&#34;:&#34;Point&#34;,&#34;coordinates&#34;:[126.241917,33.222528]}" id="NCID0ECNAG" xlink:type="simple">33°13'21.1"N, 126°14'30.9"E</named-content></named-content>; 1 m; 15 August 2022; collector Yu-Jin Lee &amp; Jin-Koo Kim; scoop net; <abbrev xmlns:xlink="http://www.w3.org/1999/xlink" content-type="institution" xlink:title="National Marine Biodiversity Institute of Korea" id="ABBRID0EHNAG" xlink:type="simple">MABIK</abbrev> PI00060703 (<abbrev xmlns:xlink="http://www.w3.org/1999/xlink" content-type="institution" xlink:title="Pukyong National University" id="ABBRID0EMNAG" xlink:type="simple">PKU</abbrev> 63120).</p><p><bold><italic>Paratypes</italic>.</bold> South Korea • 44.5 mm TL, 38.4 mm <abbrev xmlns:xlink="http://www.w3.org/1999/xlink" xlink:title="standard length" id="ABBRID0EYNAG" xlink:type="simple">SL</abbrev>; 15 August 2022; same data as holotype; <abbrev xmlns:xlink="http://www.w3.org/1999/xlink" content-type="institution" xlink:title="National Marine Biodiversity Institute of Korea" id="ABBRID0E3NAG" xlink:type="simple">MABIK</abbrev> PI00060704 (<abbrev xmlns:xlink="http://www.w3.org/1999/xlink" content-type="institution" xlink:title="Pukyong National University" id="ABBRID0EBOAG" xlink:type="simple">PKU</abbrev> 63121); South Korea • 45.3 mm TL, 40.0 mm <abbrev xmlns:xlink="http://www.w3.org/1999/xlink" xlink:title="standard length" id="ABBRID0EGOAG" xlink:type="simple">SL</abbrev>; 15 August 2022; same data as holotype; <abbrev xmlns:xlink="http://www.w3.org/1999/xlink" content-type="institution" xlink:title="National Marine Biodiversity Institute of Korea" id="ABBRID0EKOAG" xlink:type="simple">MABIK</abbrev> PI00060705 (<abbrev xmlns:xlink="http://www.w3.org/1999/xlink" content-type="institution" xlink:title="Pukyong National University" id="ABBRID0EPOAG" xlink:type="simple">PKU</abbrev> 63122); South Korea • 1 ♀, 44.5 mm TL, 37.3 mm <abbrev xmlns:xlink="http://www.w3.org/1999/xlink" xlink:title="standard length" id="ABBRID0EUOAG" xlink:type="simple">SL</abbrev>; 14 July 2022; same data as holotype; <abbrev xmlns:xlink="http://www.w3.org/1999/xlink" content-type="institution" xlink:title="Pukyong National University" id="ABBRID0EYOAG" xlink:type="simple">PKU</abbrev> 21427; South Korea • 38.5 mm TL, 34.5 mm <abbrev xmlns:xlink="http://www.w3.org/1999/xlink" xlink:title="standard length" id="ABBRID0E4OAG" xlink:type="simple">SL</abbrev>; 15 August 2022; same data as holotype; <abbrev xmlns:xlink="http://www.w3.org/1999/xlink" content-type="institution" xlink:title="Pukyong National University" id="ABBRID0EBPAG" xlink:type="simple">PKU</abbrev> 21528; South Korea • 38.3 mm TL, 33.6 mm <abbrev xmlns:xlink="http://www.w3.org/1999/xlink" xlink:title="standard length" id="ABBRID0EGPAG" xlink:type="simple">SL</abbrev>; 15 August 2022; same data as holotype; <abbrev xmlns:xlink="http://www.w3.org/1999/xlink" content-type="institution" xlink:title="Pukyong National University" id="ABBRID0EKPAG" xlink:type="simple">PKU</abbrev> 21529; South Korea • 35.8 mm TL, 33.4 mm <abbrev xmlns:xlink="http://www.w3.org/1999/xlink" xlink:title="standard length" id="ABBRID0EPPAG" xlink:type="simple">SL</abbrev>; 15 August 2022; same data as holotype; <abbrev xmlns:xlink="http://www.w3.org/1999/xlink" content-type="institution" xlink:title="Pukyong National University" id="ABBRID0ETPAG" xlink:type="simple">PKU</abbrev> 21530; South Korea • 42.4 mm TL, 38.5 mm <abbrev xmlns:xlink="http://www.w3.org/1999/xlink" xlink:title="standard length" id="ABBRID0EYPAG" xlink:type="simple">SL</abbrev>; 17 July 2023; same data as holotype; <abbrev xmlns:xlink="http://www.w3.org/1999/xlink" content-type="institution" xlink:title="Pukyong National University" id="ABBRID0E3PAG" xlink:type="simple">PKU</abbrev> 22426; South Korea • 43.2 mm TL, 37.6 mm <abbrev xmlns:xlink="http://www.w3.org/1999/xlink" xlink:title="standard length" id="ABBRID0EBQAG" xlink:type="simple">SL</abbrev>; 17 July 2023; same data as holotype; <abbrev xmlns:xlink="http://www.w3.org/1999/xlink" content-type="institution" xlink:title="Pukyong National University" id="ABBRID0EFQAG" xlink:type="simple">PKU</abbrev> 22427; South Korea • 44.1 mm TL, 39.4 mm <abbrev xmlns:xlink="http://www.w3.org/1999/xlink" xlink:title="standard length" id="ABBRID0EKQAG" xlink:type="simple">SL</abbrev>; 17 July 2023; same data as holotype; stain­ing specimen; <abbrev xmlns:xlink="http://www.w3.org/1999/xlink" content-type="institution" xlink:title="Pukyong National University" id="ABBRID0EOQAG" xlink:type="simple">PKU</abbrev> 22428; South Korea • 37.5 mm TL, 33.8 mm <abbrev xmlns:xlink="http://www.w3.org/1999/xlink" xlink:title="standard length" id="ABBRID0ETQAG" xlink:type="simple">SL</abbrev>; tidal pool on Jeju Island; <named-content xmlns:xlink="http://www.w3.org/1999/xlink" content-type="dwc:verbatimCoordinates" xlink:type="simple"><named-content content-type="geo-json" specific-use="{&#34;type&#34;:&#34;Point&#34;,&#34;coordinates&#34;:[126.933917,33.460278]}" id="NCID0E1QAG" xlink:type="simple">33°27'37.0"N, 126°56'02.1"E</named-content></named-content>; 5 m; 15 December 2023; hand net; <abbrev xmlns:xlink="http://www.w3.org/1999/xlink" content-type="institution" xlink:title="Pukyong National University" id="ABBRID0E6QAG" xlink:type="simple">PKU</abbrev> 22626; South Korea • 38.4 mm TL, 35.7 mm <abbrev xmlns:xlink="http://www.w3.org/1999/xlink" xlink:title="standard length" id="ABBRID0EERAG" xlink:type="simple">SL</abbrev>; tidal pool on Jeju Island; <named-content xmlns:xlink="http://www.w3.org/1999/xlink" content-type="dwc:verbatimCoordinates" xlink:type="simple"><named-content content-type="geo-json" specific-use="{&#34;type&#34;:&#34;Point&#34;,&#34;coordinates&#34;:[126.933917,33.460278]}" id="NCID0ELRAG" xlink:type="simple">33°27'37.0"N, 126°56'02.1"E</named-content></named-content>; 5 m; 15 December 2023; collector Yu-Jin Lee &amp; Jin-Koo Kim; hand net, depth <abbrev xmlns:xlink="http://www.w3.org/1999/xlink" content-type="institution" xlink:title="Pukyong National University" id="ABBRID0EQRAG" xlink:type="simple">PKU</abbrev> 22627.</p></tp:treatment-sec><tp:treatment-sec sec-type="diagnosis" id="SECID0EVRAG"><title>Diagnosis.</title><p>Combined number of dorsal and anal fin rays 52–55; vertebrae 38–40; lateral line scales 42–46; a single median interorbital pore; vomerine teeth well developed; pelvic girdle separated each other; dorsal saddle patterns 5–9; dorsal saddles joining mid-lateral stripe 0–6 (Fig. <xref ref-type="fig" rid="F3">3A</xref>, Table <xref ref-type="table" rid="T2">2</xref>).</p><fig id="F2" position="float" orientation="portrait"><object-id xmlns:xlink="http://www.w3.org/1999/xlink" content-type="doi" xlink:type="simple">10.3897/zookeys.1214.128977.figure2</object-id><object-id xmlns:xlink="http://www.w3.org/1999/xlink" content-type="arpha" xlink:type="simple">AC33F4E3-51D1-5354-B309-73DD5CF8156A</object-id><label>Figure 2.</label><caption><p><italic><tp:taxon-name><tp:taxon-name-part taxon-name-part-type="genus" reg="Limnichthys">Limnichthys</tp:taxon-name-part><tp:taxon-name-part taxon-name-part-type="species" reg="koreanus">koreanus</tp:taxon-name-part></tp:taxon-name></italic> sp. nov. <bold>A</bold> holotype, <abbrev xmlns:xlink="http://www.w3.org/1999/xlink" content-type="institution" xlink:title="National Marine Biodiversity Institute of Korea" id="ABBRID0EYSAG" xlink:type="simple">MABIK</abbrev> PI00060703 (<abbrev xmlns:xlink="http://www.w3.org/1999/xlink" content-type="institution" xlink:title="Pukyong National University" id="ABBRID0E4SAG" xlink:type="simple">PKU</abbrev> 63120), 37.3 mm <abbrev xmlns:xlink="http://www.w3.org/1999/xlink" xlink:title="standard length" id="ABBRID0ECTAG" xlink:type="simple">SL</abbrev>, Moseulpo <bold>B</bold> paratype, <abbrev xmlns:xlink="http://www.w3.org/1999/xlink" content-type="institution" xlink:title="National Marine Biodiversity Institute of Korea" id="ABBRID0EITAG" xlink:type="simple">MABIK</abbrev> PI00060704 (<abbrev xmlns:xlink="http://www.w3.org/1999/xlink" content-type="institution" xlink:title="Pukyong National University" id="ABBRID0ENTAG" xlink:type="simple">PKU</abbrev> 63121), 38.4 mm <abbrev xmlns:xlink="http://www.w3.org/1999/xlink" xlink:title="standard length" id="ABBRID0ESTAG" xlink:type="simple">SL</abbrev>, Moseulpo <bold>C</bold> paratype, <abbrev xmlns:xlink="http://www.w3.org/1999/xlink" content-type="institution" xlink:title="National Marine Biodiversity Institute of Korea" id="ABBRID0EYTAG" xlink:type="simple">MABIK</abbrev> PI00060705 (<abbrev xmlns:xlink="http://www.w3.org/1999/xlink" content-type="institution" xlink:title="Pukyong National University" id="ABBRID0E4TAG" xlink:type="simple">PKU</abbrev> 63122), 40.0 mm <abbrev xmlns:xlink="http://www.w3.org/1999/xlink" xlink:title="standard length" id="ABBRID0ECUAG" xlink:type="simple">SL</abbrev>, Moseulpo <bold>D</bold> paratype, <abbrev xmlns:xlink="http://www.w3.org/1999/xlink" content-type="institution" xlink:title="Pukyong National University" id="ABBRID0EIUAG" xlink:type="simple">PKU</abbrev> 21528, 34.5 mm <abbrev xmlns:xlink="http://www.w3.org/1999/xlink" xlink:title="standard length" id="ABBRID0ENUAG" xlink:type="simple">SL</abbrev>, Moseulpo <bold>E</bold> paratype, <abbrev xmlns:xlink="http://www.w3.org/1999/xlink" content-type="institution" xlink:title="Pukyong National University" id="ABBRID0ETUAG" xlink:type="simple">PKU</abbrev> 21529, 33.6 mm <abbrev xmlns:xlink="http://www.w3.org/1999/xlink" xlink:title="standard length" id="ABBRID0EYUAG" xlink:type="simple">SL</abbrev>, Moseulpo <bold>F</bold> paratype, <abbrev xmlns:xlink="http://www.w3.org/1999/xlink" content-type="institution" xlink:title="Pukyong National University" id="ABBRID0E5UAG" xlink:type="simple">PKU</abbrev> 21530, 33.4 mm <abbrev xmlns:xlink="http://www.w3.org/1999/xlink" xlink:title="standard length" id="ABBRID0EDVAG" xlink:type="simple">SL</abbrev>, Moseulpo <bold>G</bold> paratype, <abbrev xmlns:xlink="http://www.w3.org/1999/xlink" content-type="institution" xlink:title="Pukyong National University" id="ABBRID0EJVAG" xlink:type="simple">PKU</abbrev> 22626, 33.8 mm <abbrev xmlns:xlink="http://www.w3.org/1999/xlink" xlink:title="standard length" id="ABBRID0EOVAG" xlink:type="simple">SL</abbrev>, Seongsanpo <bold>H</bold> paratype, <abbrev xmlns:xlink="http://www.w3.org/1999/xlink" content-type="institution" xlink:title="Pukyong National University" id="ABBRID0EUVAG" xlink:type="simple">PKU</abbrev> 22627, 35.7 mm <abbrev xmlns:xlink="http://www.w3.org/1999/xlink" xlink:title="standard length" id="ABBRID0EZVAG" xlink:type="simple">SL</abbrev>, Seongsanpo. Scale bars indicate 10 mm. Left images showing lateral views; right images showing dorsal views. Voucher numbers are annotated in the bottom right corner of each image. Scale bars: 10 mm.</p></caption><graphic xmlns:xlink="http://www.w3.org/1999/xlink" xlink:href="zookeys-1214-059_article-128977__-g002.jpg" position="float" orientation="portrait" xlink:type="simple" id="oo_1146285.jpg"><uri content-type="original_file" xlink:type="simple">https://binary.pensoft.net/fig/1146285</uri></graphic></fig><fig id="F3" position="float" orientation="portrait"><object-id xmlns:xlink="http://www.w3.org/1999/xlink" content-type="doi" xlink:type="simple">10.3897/zookeys.1214.128977.figure3</object-id><object-id xmlns:xlink="http://www.w3.org/1999/xlink" content-type="arpha" xlink:type="simple">FBBFEC30-6B14-598F-9F9E-BEB6FD12C968</object-id><label>Figure 3.</label><caption><p>Radiographs of <italic><tp:taxon-name><tp:taxon-name-part taxon-name-part-type="genus" reg="Limnichthys">Limnichthys</tp:taxon-name-part></tp:taxon-name></italic> species using CT-scan <bold>A</bold><italic><tp:taxon-name><tp:taxon-name-part taxon-name-part-type="genus" reg="Limnichthys">Limnichthys</tp:taxon-name-part><tp:taxon-name-part taxon-name-part-type="species" reg="koreanus">koreanus</tp:taxon-name-part></tp:taxon-name></italic> sp. nov., holotype, <abbrev xmlns:xlink="http://www.w3.org/1999/xlink" content-type="institution" xlink:title="National Marine Biodiversity Institute of Korea" id="ABBRID0E5WAG" xlink:type="simple">MABIK</abbrev> PI00060703 (<abbrev xmlns:xlink="http://www.w3.org/1999/xlink" content-type="institution" xlink:title="Pukyong National University" id="ABBRID0EDXAG" xlink:type="simple">PKU</abbrev> 63120), 37.3 mm <abbrev xmlns:xlink="http://www.w3.org/1999/xlink" xlink:title="standard length" id="ABBRID0EIXAG" xlink:type="simple">SL</abbrev>, South Korea <bold>B</bold><italic><tp:taxon-name><tp:taxon-name-part taxon-name-part-type="genus" reg="Limnichthys">Limnichthys</tp:taxon-name-part><tp:taxon-name-part taxon-name-part-type="species" reg="fasciatus">fasciatus</tp:taxon-name-part></tp:taxon-name></italic>, syntype, <named-content xmlns:xlink="http://www.w3.org/1999/xlink" content-type="dwc:institutional_code" xlink:title="Australian Museum, Sydney" xlink:href="http://grbio.org/institution/australian-museum" xlink:type="simple">AMS</named-content> I.5858, 43 mm <abbrev xmlns:xlink="http://www.w3.org/1999/xlink" xlink:title="standard length" id="ABBRID0E5XAG" xlink:type="simple">SL</abbrev>, preserved in Australian Museum.</p></caption><graphic xmlns:xlink="http://www.w3.org/1999/xlink" xlink:href="zookeys-1214-059_article-128977__-g003.jpg" position="float" orientation="portrait" xlink:type="simple" id="oo_1146286.jpg"><uri content-type="original_file" xlink:type="simple">https://binary.pensoft.net/fig/1146286</uri></graphic></fig><table-wrap id="T2" position="float" orientation="portrait"><label>Table 2.</label><caption><p>Comparison of counts in <italic><tp:taxon-name><tp:taxon-name-part taxon-name-part-type="genus" reg="Limnichthys">Limnichthys</tp:taxon-name-part></tp:taxon-name></italic> spp. Parentheses indicate counts of the holotype specimen.</p></caption><table id="TID0EESBG" rules="all"><tbody><tr><th rowspan="1" colspan="1"/><th rowspan="1" colspan="1"><italic><tp:taxon-name><tp:taxon-name-part taxon-name-part-type="genus" reg="Limnichthys">L.</tp:taxon-name-part><tp:taxon-name-part taxon-name-part-type="species" reg="koreanus">koreanus</tp:taxon-name-part></tp:taxon-name></italic> sp. nov.</th><th rowspan="1" colspan="1"><italic><tp:taxon-name><tp:taxon-name-part taxon-name-part-type="genus" reg="Limnichthys">L.</tp:taxon-name-part><tp:taxon-name-part taxon-name-part-type="species" reg="fasciatus">fasciatus</tp:taxon-name-part></tp:taxon-name></italic> (Australia &amp; Fiji)</th><th rowspan="1" colspan="1"><italic><tp:taxon-name><tp:taxon-name-part taxon-name-part-type="genus" reg="Limnichthys">L.</tp:taxon-name-part><tp:taxon-name-part taxon-name-part-type="species" reg="fasciatus">fasciatus</tp:taxon-name-part></tp:taxon-name></italic> (Japan)</th><th rowspan="1" colspan="1"><tp:taxon-name><tp:taxon-name-part taxon-name-part-type="genus" reg="Limnichthys">L.</tp:taxon-name-part><tp:taxon-name-part taxon-name-part-type="uncertainty-rank">cf.</tp:taxon-name-part><tp:taxon-name-part taxon-name-part-type="species" reg="nitidus">nitidus</tp:taxon-name-part></tp:taxon-name> (Japan &amp; Hawaii Is.)</th><th rowspan="1" colspan="1"><italic><tp:taxon-name><tp:taxon-name-part taxon-name-part-type="genus" reg="Limnichthys">L.</tp:taxon-name-part><tp:taxon-name-part taxon-name-part-type="species" reg="marisrubri">marisrubri</tp:taxon-name-part></tp:taxon-name></italic> (Red Sea)</th><th rowspan="1" colspan="1"><italic><tp:taxon-name><tp:taxon-name-part taxon-name-part-type="genus" reg="Limnichthys">L.</tp:taxon-name-part><tp:taxon-name-part taxon-name-part-type="species" reg="orientalis">orientalis</tp:taxon-name-part></tp:taxon-name></italic> (Japan)</th><th rowspan="1" colspan="1"><italic><tp:taxon-name><tp:taxon-name-part taxon-name-part-type="genus" reg="Limnichthys">L.</tp:taxon-name-part><tp:taxon-name-part taxon-name-part-type="species" reg="polyactis">polyactis</tp:taxon-name-part></tp:taxon-name></italic> (New Zealand)</th><th rowspan="1" colspan="1"><italic><tp:taxon-name><tp:taxon-name-part taxon-name-part-type="genus" reg="Limnichthys">L.</tp:taxon-name-part><tp:taxon-name-part taxon-name-part-type="species" reg="rendahli">rendahli</tp:taxon-name-part></tp:taxon-name></italic> (New Zealand)</th></tr><tr><th rowspan="1" colspan="1">References</th><th rowspan="1" colspan="1">In this study</th><th rowspan="1" colspan="1">In this study</th><th rowspan="1" colspan="1">In this study</th><th rowspan="1" colspan="1">In this study <xref ref-type="bibr" rid="B9">Nelson 1978</xref></th><th rowspan="1" colspan="1">
                      <xref ref-type="bibr" rid="B3">Fricke and Golani 2012</xref>
                    </th><th rowspan="1" colspan="1">In this study <xref ref-type="bibr" rid="B30">Yoshino et al. 1999</xref></th><th rowspan="1" colspan="1">
                      <xref ref-type="bibr" rid="B9">Nelson 1978</xref>
                    </th><th rowspan="1" colspan="1">
                      <xref ref-type="bibr" rid="B3">Fricke and Golani 2012</xref>
                    </th></tr><tr><td rowspan="1" colspan="1">
                      <bold>Number of specimens</bold>
                    </td><td rowspan="1" colspan="1">12</td><td rowspan="1" colspan="1">19</td><td rowspan="1" colspan="1">3</td><td rowspan="1" colspan="1">24</td><td rowspan="1" colspan="1">22</td><td rowspan="1" colspan="1">8</td><td rowspan="1" colspan="1">34</td><td rowspan="1" colspan="1">–</td></tr><tr><td rowspan="1" colspan="9">
                      <bold>Counts</bold>
                    </td></tr><tr><td rowspan="1" colspan="1">Dorsal fin rays</td><td rowspan="1" colspan="1">25–27 (25)</td><td rowspan="1" colspan="1">24–27</td><td rowspan="1" colspan="1">26–27</td><td rowspan="1" colspan="1">22–25</td><td rowspan="1" colspan="1">22–24</td><td rowspan="1" colspan="1">21–23</td><td rowspan="1" colspan="1">28–32</td><td rowspan="1" colspan="1">29–33</td></tr><tr><td rowspan="1" colspan="1">Anal fin rays</td><td rowspan="1" colspan="1">26–28 (28)</td><td rowspan="1" colspan="1">26–29</td><td rowspan="1" colspan="1">27–28</td><td rowspan="1" colspan="1">26–28</td><td rowspan="1" colspan="1">24–26</td><td rowspan="1" colspan="1">24–25</td><td rowspan="1" colspan="1">31–34</td><td rowspan="1" colspan="1">30–32</td></tr><tr><td rowspan="1" colspan="1">Pectoral fin rays</td><td rowspan="1" colspan="1">12–13 (12)</td><td rowspan="1" colspan="1">11–14</td><td rowspan="1" colspan="1">12–13</td><td rowspan="1" colspan="1">11–12</td><td rowspan="1" colspan="1">13–15</td><td rowspan="1" colspan="1">10–11</td><td rowspan="1" colspan="1">12–13</td><td rowspan="1" colspan="1">13–16</td></tr><tr><td rowspan="1" colspan="1">Segment caudal fin rays</td><td rowspan="1" colspan="1">8–9 (8)</td><td rowspan="1" colspan="1">8</td><td rowspan="1" colspan="1">8</td><td rowspan="1" colspan="1">8</td><td rowspan="1" colspan="1">8</td><td rowspan="1" colspan="1">8</td><td rowspan="1" colspan="1">8</td><td rowspan="1" colspan="1">8</td></tr><tr><td rowspan="1" colspan="1">Lateral line scales</td><td rowspan="1" colspan="1">42–46 (43)</td><td rowspan="1" colspan="1">38–43</td><td rowspan="1" colspan="1">43–44</td><td rowspan="1" colspan="1">36–38</td><td rowspan="1" colspan="1">37–41</td><td rowspan="1" colspan="1">41–43</td><td rowspan="1" colspan="1">41–46</td><td rowspan="1" colspan="1">–</td></tr><tr><td rowspan="1" colspan="1">Teeth on vomer</td><td rowspan="1" colspan="1">Well-developed</td><td rowspan="1" colspan="1">Developed</td><td rowspan="1" colspan="1">Developed</td><td rowspan="1" colspan="1">Developed</td><td rowspan="1" colspan="1">–</td><td rowspan="1" colspan="1">Developed</td><td rowspan="1" colspan="1">Developed</td><td rowspan="1" colspan="1">–</td></tr><tr><td rowspan="1" colspan="1">Median interorbital pore</td><td rowspan="1" colspan="1">1</td><td rowspan="1" colspan="1">2</td><td rowspan="1" colspan="1">1</td><td rowspan="1" colspan="1">1</td><td rowspan="1" colspan="1">–</td><td rowspan="1" colspan="1">1</td><td rowspan="1" colspan="1">1</td><td rowspan="1" colspan="1">–</td></tr><tr><td rowspan="1" colspan="1">Total vertebrae</td><td rowspan="1" colspan="1">38–40 (40)</td><td rowspan="1" colspan="1">40–45</td><td rowspan="1" colspan="1">39–41</td><td rowspan="1" colspan="1">39–41</td><td rowspan="1" colspan="1">–</td><td rowspan="1" colspan="1">40–41</td><td rowspan="1" colspan="1">43–45</td><td rowspan="1" colspan="1">43–45</td></tr><tr><td rowspan="1" colspan="1">Number of epural</td><td rowspan="1" colspan="1">2</td><td rowspan="1" colspan="1">2</td><td rowspan="1" colspan="1">2</td><td rowspan="1" colspan="1">1</td><td rowspan="1" colspan="1">–</td><td rowspan="1" colspan="1">1</td><td rowspan="1" colspan="1">1</td><td rowspan="1" colspan="1">2</td></tr><tr><td rowspan="1" colspan="1">Midlateral stripe</td><td rowspan="1" colspan="1">Present</td><td rowspan="1" colspan="1">Present</td><td rowspan="1" colspan="1">Present</td><td rowspan="1" colspan="1">Present or absent</td><td rowspan="1" colspan="1">Present</td><td rowspan="1" colspan="1">Absent</td><td rowspan="1" colspan="1">Present</td><td rowspan="1" colspan="1">Present</td></tr><tr><td rowspan="1" colspan="1">Dorsal saddles (number)</td><td rowspan="1" colspan="1">5–9 (8)</td><td rowspan="1" colspan="1">7–9</td><td rowspan="1" colspan="1">7–9</td><td rowspan="1" colspan="1">8–12</td><td rowspan="1" colspan="1">11–14</td><td rowspan="1" colspan="1">6–11</td><td rowspan="1" colspan="1">7–9</td><td rowspan="1" colspan="1">6–8</td></tr><tr><td rowspan="1" colspan="1">Dorsal saddles joining midlateral stripe (number)</td><td rowspan="1" colspan="1">0–6 (4)</td><td rowspan="1" colspan="1">5–9</td><td rowspan="1" colspan="1">5–6</td><td rowspan="1" colspan="1">–</td><td rowspan="1" colspan="1">–</td><td rowspan="1" colspan="1">–</td><td rowspan="1" colspan="1">3–5</td><td rowspan="1" colspan="1">3–6</td></tr></tbody></table></table-wrap></tp:treatment-sec><tp:treatment-sec sec-type="description" id="SECID0ECKBG"><title>Description.</title><p>Counts and measurements of type materials are shown in Table <xref ref-type="table" rid="T1">1</xref>; holotype values indicate in parenthesis in table and description. Body elongated; cylindrical and posteriorly compressed. Head to body slope almost flat; head length 24.5–32% in <abbrev xmlns:xlink="http://www.w3.org/1999/xlink" xlink:title="standard length" id="ABBRID0EMKBG" xlink:type="simple">SL</abbrev> (26.1%); head depth 7–10.6% (7.1%); snout length 3.8–5.7% (3.8%) in <abbrev xmlns:xlink="http://www.w3.org/1999/xlink" xlink:title="standard length" id="ABBRID0EQKBG" xlink:type="simple">SL</abbrev> (Table <xref ref-type="table" rid="T3">3</xref>). Eyes on dorsal of head, large, and bulging. Snout terminal; upper jaw projects more than lower jaw; upper and lower jaws with a single row of minute conical teeth; a pair of filament-like antennas on anterior upper jaw (or absent); cirri on lower jaw; lips fleshy; vomer with well-developed conical teeth (Fig. <xref ref-type="fig" rid="F4">4A</xref>); palatine teeth absent; pharyngeal teeth present; tongue slender and pointed. A single of median interorbital sensory pore (Fig. <xref ref-type="fig" rid="F5">5A</xref>); infraorbital sensory pores very smaller than posterior nostril (Fig. <xref ref-type="fig" rid="F5">5E</xref>); anterior nostril tubular. Branchiostegal rays 7. Opercular flap covered pectoral fin base. Pectoral fin not reaching anal fin origin; pectoral fin rays 12–13 (12); 6–7<sup>th</sup> pectoral fin rays longest. Pelvic fin ahead of pectoral fin; 3<sup>rd</sup> pelvic fin ray longest; pelvic fin not elongated; pelvic fin with I, 5; anterior process of pelvic girdle well separated (Fig. <xref ref-type="fig" rid="F6">6A</xref>) pelvic girdle with upper projecting process (Fig. <xref ref-type="fig" rid="F7">7A</xref>). Dorsal fin rays 25–27 (25); Origin of dorsal fin at 3–4<sup>th</sup> anal fin ray; posterior of dorsal and anal fin reaching precaudal (free from caudal). Anus ahead half of body. Anal fin rays 26–28 (28); anal fin length uniform. Caudal peduncle length very short. All fin rays not branched (only caudal fin branched). Segment of caudal fin rays 8–9 (8). Two epurals (Fig. <xref ref-type="fig" rid="F6">6B</xref>). Lateral line scales 42–46; lateral line scales trilobed (Fig. <xref ref-type="fig" rid="F8">8A</xref>); lateral line from opercular to precaudal gradually running down. Body covered with cycloid scales (Fig. <xref ref-type="fig" rid="F8">8B</xref>); no scales on frontal; scales on cheeks well developed. Gill rakers of first gill arch with small and low multi-spined stubs like patch; gill rakers 2+10.</p><table-wrap id="T3" position="float" orientation="portrait"><label>Table 3.</label><caption><p>Proportional measurements in <italic><tp:taxon-name><tp:taxon-name-part taxon-name-part-type="genus" reg="Limnichthys">Limnichthys</tp:taxon-name-part><tp:taxon-name-part taxon-name-part-type="species" reg="koreanus">koreanus</tp:taxon-name-part></tp:taxon-name></italic> sp. nov.</p></caption><table id="TID0EUJAI" rules="all"><tbody><tr><th rowspan="1" colspan="1"/><th rowspan="1" colspan="1">Holotype (<abbrev xmlns:xlink="http://www.w3.org/1999/xlink" content-type="institution" xlink:title="National Marine Biodiversity Institute of Korea" id="ABBRID0E5MBG" xlink:type="simple">MABIK</abbrev> PI00060703)</th><th rowspan="1" colspan="1">Paratypes (<italic>n</italic> = 11)</th></tr><tr><td rowspan="1" colspan="1">Standard length (mm)</td><td rowspan="1" colspan="1">37.3</td><td rowspan="1" colspan="1">33.42–40.0</td></tr><tr><td rowspan="1" colspan="3">Morphometric characters</td></tr><tr><td rowspan="1" colspan="3">
                      <bold>In <abbrev xmlns:xlink="http://www.w3.org/1999/xlink" xlink:title="standard length" id="ABBRID0E5NBG" xlink:type="simple">SL</abbrev> (%)</bold>
                    </td></tr><tr><td rowspan="1" colspan="1">Body depth</td><td rowspan="1" colspan="1">13.3</td><td rowspan="1" colspan="1">10.7–12.8</td></tr><tr><td rowspan="1" colspan="1">Head length</td><td rowspan="1" colspan="1">26.1</td><td rowspan="1" colspan="1">24.5–32.3</td></tr><tr><td rowspan="1" colspan="1">Head depth</td><td rowspan="1" colspan="1">7.1</td><td rowspan="1" colspan="1">7.6–10.6</td></tr><tr><td rowspan="1" colspan="1">Snout length</td><td rowspan="1" colspan="1">3.8</td><td rowspan="1" colspan="1">4.0–5.7</td></tr><tr><td rowspan="1" colspan="1">Orbital diameter</td><td rowspan="1" colspan="1">3.8</td><td rowspan="1" colspan="1">2.6–4.1</td></tr><tr><td rowspan="1" colspan="1">Interorbital length</td><td rowspan="1" colspan="1">2.1</td><td rowspan="1" colspan="1">1.8–2.6</td></tr><tr><td rowspan="1" colspan="1">Postorbital length</td><td rowspan="1" colspan="1">17.0</td><td rowspan="1" colspan="1">15.4–20.2</td></tr><tr><td rowspan="1" colspan="1">Upper jaw length</td><td rowspan="1" colspan="1">9.7</td><td rowspan="1" colspan="1">6.7–11.3</td></tr><tr><td rowspan="1" colspan="1">Predorsal length</td><td rowspan="1" colspan="1">46.6</td><td rowspan="1" colspan="1">44.2–50.5</td></tr><tr><td rowspan="1" colspan="1">Prepectoral length</td><td rowspan="1" colspan="1">26.8</td><td rowspan="1" colspan="1">23.8–30.0</td></tr><tr><td rowspan="1" colspan="1">Prepelvic length</td><td rowspan="1" colspan="1">23.2</td><td rowspan="1" colspan="1">22.3–26.0</td></tr><tr><td rowspan="1" colspan="1">Preanal length</td><td rowspan="1" colspan="1">41.4</td><td rowspan="1" colspan="1">41.9–45.9</td></tr><tr><td rowspan="1" colspan="1">Dorsal fin base length</td><td rowspan="1" colspan="1">44.0</td><td rowspan="1" colspan="1">41.4–49.5</td></tr><tr><td rowspan="1" colspan="1">Anal fin base length</td><td rowspan="1" colspan="1">52.0</td><td rowspan="1" colspan="1">52.9–60.8</td></tr><tr><td rowspan="1" colspan="3">
                      <bold>In <abbrev xmlns:xlink="http://www.w3.org/1999/xlink" xlink:title="head length" id="ABBRID0EWSBG" xlink:type="simple">HL</abbrev> (%)</bold>
                    </td></tr><tr><td rowspan="1" colspan="1">Snout length</td><td rowspan="1" colspan="1">16.9</td><td rowspan="1" colspan="1">15.2–17.7</td></tr><tr><td rowspan="1" colspan="1">Orbital diameter</td><td rowspan="1" colspan="1">15.8</td><td rowspan="1" colspan="1">9.2–16.7</td></tr><tr><td rowspan="1" colspan="1">Interorbital length</td><td rowspan="1" colspan="1">4.7</td><td rowspan="1" colspan="1">4.4–6.7</td></tr><tr><td rowspan="1" colspan="1">Upper jaw length</td><td rowspan="1" colspan="1">34.1</td><td rowspan="1" colspan="1">24.6–37.7</td></tr></tbody></table></table-wrap></tp:treatment-sec><tp:treatment-sec sec-type="Coloration when fresh" id="SECID0EDUBG"><title>Coloration when fresh.</title><p>Body whitish pink. Dorsal and ventral edges pale orange, brown, or white. Dark stripe below eyes. Eyeballs dark brown or black. Opercular pinkish and slightly transparent. Dorsal saddle patterns 5–9, dark brown, dark orange, or black. Distinct horizontal bar on body. Number of dorsal saddle patterns joining with lateral bar 0–6. Pelvic, pectoral, and anal fins transparent. Darkish spots on dorsal fin rays. Caudal fin rays similar in color to body pattern.</p></tp:treatment-sec><tp:treatment-sec sec-type="Coloration when preserved" id="SECID0EIUBG"><title>Coloration when preserved.</title><p>Body white. Head white with black or dark brown spots. Dark stripe below eyes. Lateral band black or dark brown. All fins transparent. Spots on dorsal and caudal fin rays. Dorsal or lateral patterns not clearly visible after fixation, depending on preservative solution.</p></tp:treatment-sec><tp:treatment-sec sec-type="distribution" id="SECID0ENUBG"><title>Distribution.</title><p>The species is presently known only from Jeju Island, Korea.</p></tp:treatment-sec><tp:treatment-sec sec-type="biology" id="SECID0ESUBG"><title>Biology and habitat.</title><p>They inhabit relatively thick sand substrates (or maybe more like fine gravels), often hiding almost entirely in the sand in subtidal zone. They tended to dart out to catch prey (e.g. copepods) and then return to their original position. Females have mature eggs in their gonads from June to August. The eggs (522 per individual) are approximately 0.62–0.65 mm in diameter. In contrast, a specimen from December lacked developed gonads.</p></tp:treatment-sec><tp:treatment-sec sec-type="etymology" id="SECID0EXUBG"><title>Etymology.</title><p>The epithet of the new species, <italic><tp:taxon-name><tp:taxon-name-part taxon-name-part-type="genus" reg="Limnichthys"/><tp:taxon-name-part taxon-name-part-type="species" reg="koreanus">koreanus</tp:taxon-name-part></tp:taxon-name></italic>, refers to the type locality (Korea) where the species were collected.</p></tp:treatment-sec><tp:treatment-sec sec-type="Morphological comparisons" id="SECID0EHVBG"><title>Morphological comparisons.</title><p><italic><tp:taxon-name><tp:taxon-name-part taxon-name-part-type="genus" reg="Limnichthys">Limnichthys</tp:taxon-name-part><tp:taxon-name-part taxon-name-part-type="species" reg="koreanus">koreanus</tp:taxon-name-part></tp:taxon-name></italic> sp. nov. is clearly distinguished from the other species in the genus <italic><tp:taxon-name><tp:taxon-name-part taxon-name-part-type="genus" reg="Limnichthys">Limnichthys</tp:taxon-name-part></tp:taxon-name></italic> in having significantly developed vomerine teeth and number of total vertebrae (38–40) (Table <xref ref-type="table" rid="T3">3</xref>; Fig. <xref ref-type="fig" rid="F4">4</xref>). The new species is most similar to <italic><tp:taxon-name><tp:taxon-name-part taxon-name-part-type="genus" reg="Limnichthys">Limnichthys</tp:taxon-name-part><tp:taxon-name-part taxon-name-part-type="species" reg="fasciatus">fasciatus</tp:taxon-name-part></tp:taxon-name></italic>, but can be separated based on the following characters: well-developed vomerine teeth (significant bugling vs weak bugling in <italic><tp:taxon-name><tp:taxon-name-part taxon-name-part-type="genus" reg="Limnichthys">L.</tp:taxon-name-part><tp:taxon-name-part taxon-name-part-type="species" reg="fasciatus">fasciatus</tp:taxon-name-part></tp:taxon-name></italic>); total vertebrae count (38–40 vs 40–45 in <italic><tp:taxon-name><tp:taxon-name-part taxon-name-part-type="genus" reg="Limnichthys">L.</tp:taxon-name-part><tp:taxon-name-part taxon-name-part-type="species" reg="fasciatus">fasciatus</tp:taxon-name-part></tp:taxon-name></italic>); presence of spot pattern on dorsal- and caudal-fin rays (absent in <italic><tp:taxon-name><tp:taxon-name-part taxon-name-part-type="genus" reg="Limnichthys">L.</tp:taxon-name-part><tp:taxon-name-part taxon-name-part-type="species" reg="fasciatus">fasciatus</tp:taxon-name-part></tp:taxon-name></italic>); size of the infraorbital sensory pore below the middle of the eyes (smaller than the posterior nostril [PN] vs similar or larger than the PN in <italic><tp:taxon-name><tp:taxon-name-part taxon-name-part-type="genus" reg="Limnichthys">L.</tp:taxon-name-part><tp:taxon-name-part taxon-name-part-type="species" reg="fasciatus">fasciatus</tp:taxon-name-part></tp:taxon-name></italic>); a single of median interorbital pore (two in <italic><tp:taxon-name><tp:taxon-name-part taxon-name-part-type="genus" reg="Limnichthys">L.</tp:taxon-name-part><tp:taxon-name-part taxon-name-part-type="species" reg="fasciatus">fasciatus</tp:taxon-name-part></tp:taxon-name></italic>) (Fig. <xref ref-type="fig" rid="F5">5</xref>); separation of the anterior process of pelvic girdle (nearby in <italic><tp:taxon-name><tp:taxon-name-part taxon-name-part-type="genus" reg="Limnichthys">L.</tp:taxon-name-part><tp:taxon-name-part taxon-name-part-type="species" reg="fasciatus">fasciatus</tp:taxon-name-part></tp:taxon-name></italic>) (Fig. <xref ref-type="fig" rid="F6">6</xref>). Especially, <italic><tp:taxon-name><tp:taxon-name-part taxon-name-part-type="genus" reg="Limnichthys">L.</tp:taxon-name-part><tp:taxon-name-part taxon-name-part-type="species" reg="fasciatus">fasciatus</tp:taxon-name-part></tp:taxon-name></italic> including paratype specimens in the south hemisphere has well-separated interorbital median pores (having two pores in <italic><tp:taxon-name><tp:taxon-name-part taxon-name-part-type="genus" reg="Limnichthys">L.</tp:taxon-name-part><tp:taxon-name-part taxon-name-part-type="species" reg="fasciatus">fasciatus</tp:taxon-name-part></tp:taxon-name></italic> from Lord Howe Island, Fiji, and Sydney). Due to the proximity between the two interorbital median pores, they are often misidentified as one pore. <italic><tp:taxon-name><tp:taxon-name-part taxon-name-part-type="genus" reg="Limnichthys">Limnichthys</tp:taxon-name-part><tp:taxon-name-part taxon-name-part-type="species" reg="koreanus">koreanus</tp:taxon-name-part></tp:taxon-name></italic> further differs from <tp:taxon-name><tp:taxon-name-part taxon-name-part-type="genus" reg="Limnichthys">L.</tp:taxon-name-part><tp:taxon-name-part taxon-name-part-type="uncertainty-rank">cf.</tp:taxon-name-part><tp:taxon-name-part taxon-name-part-type="species" reg="nitidus">nitidus</tp:taxon-name-part></tp:taxon-name>, <italic><tp:taxon-name><tp:taxon-name-part taxon-name-part-type="genus" reg="Limnichthys">L.</tp:taxon-name-part><tp:taxon-name-part taxon-name-part-type="species" reg="orientalis">orientalis</tp:taxon-name-part></tp:taxon-name></italic>, and <italic><tp:taxon-name><tp:taxon-name-part taxon-name-part-type="genus" reg="Limnichthys">L.</tp:taxon-name-part><tp:taxon-name-part taxon-name-part-type="species" reg="polyactis">polyactis</tp:taxon-name-part></tp:taxon-name></italic> in having: two instead of one epural; dorsal-fin rays (25–27 vs 22–25 in <tp:taxon-name><tp:taxon-name-part taxon-name-part-type="genus" reg="Limnichthys">L.</tp:taxon-name-part><tp:taxon-name-part taxon-name-part-type="uncertainty-rank">cf.</tp:taxon-name-part><tp:taxon-name-part taxon-name-part-type="species" reg="nitidus">nitidus</tp:taxon-name-part></tp:taxon-name>; 21–23 in <italic><tp:taxon-name><tp:taxon-name-part taxon-name-part-type="genus" reg="Limnichthys">L.</tp:taxon-name-part><tp:taxon-name-part taxon-name-part-type="species" reg="orientalis">orientalis</tp:taxon-name-part></tp:taxon-name></italic>; 28–32 in <italic><tp:taxon-name><tp:taxon-name-part taxon-name-part-type="genus" reg="Limnichthys">L.</tp:taxon-name-part><tp:taxon-name-part taxon-name-part-type="species" reg="polyactis">polyactis</tp:taxon-name-part></tp:taxon-name></italic>); anal-fin rays (26–28 vs 26–28 in <tp:taxon-name><tp:taxon-name-part taxon-name-part-type="genus" reg="Limnichthys">L.</tp:taxon-name-part><tp:taxon-name-part taxon-name-part-type="uncertainty-rank">cf.</tp:taxon-name-part><tp:taxon-name-part taxon-name-part-type="species" reg="nitidus">nitidus</tp:taxon-name-part></tp:taxon-name>; 24–25 in <italic><tp:taxon-name><tp:taxon-name-part taxon-name-part-type="genus" reg="Limnichthys">L.</tp:taxon-name-part><tp:taxon-name-part taxon-name-part-type="species" reg="orientalis">orientalis</tp:taxon-name-part></tp:taxon-name></italic>; 31–34 in <italic><tp:taxon-name><tp:taxon-name-part taxon-name-part-type="genus" reg="Limnichthys">L.</tp:taxon-name-part><tp:taxon-name-part taxon-name-part-type="species" reg="polyactis">polyactis</tp:taxon-name-part></tp:taxon-name></italic>), segement caudal-fin rays (8–9 vs 8); and presence of midlateral body stripe. <italic><tp:taxon-name><tp:taxon-name-part taxon-name-part-type="genus" reg="Limnichthys">L.</tp:taxon-name-part><tp:taxon-name-part taxon-name-part-type="species" reg="polyactis">polyactis</tp:taxon-name-part></tp:taxon-name></italic> is the endemic species which only distributed in New Zealand, and it is geographically separated from the other species (Fig. <xref ref-type="fig" rid="F1">1</xref>). <italic><tp:taxon-name><tp:taxon-name-part taxon-name-part-type="genus" reg="Limnichthys">Limnichthys</tp:taxon-name-part><tp:taxon-name-part taxon-name-part-type="species" reg="marisrubri">marisrubri</tp:taxon-name-part></tp:taxon-name></italic> and <italic><tp:taxon-name><tp:taxon-name-part taxon-name-part-type="genus" reg="Limnichthys">L.</tp:taxon-name-part><tp:taxon-name-part taxon-name-part-type="species" reg="rendahli">rendahli</tp:taxon-name-part></tp:taxon-name></italic>, which have a single epural, are distinguished following characters: dorsal fin rays (25–27 vs 24–27 in <italic><tp:taxon-name><tp:taxon-name-part taxon-name-part-type="genus" reg="Limnichthys">L.</tp:taxon-name-part><tp:taxon-name-part taxon-name-part-type="species" reg="fasciatus">fasciatus</tp:taxon-name-part></tp:taxon-name></italic> vs 22–24 in <italic><tp:taxon-name><tp:taxon-name-part taxon-name-part-type="genus" reg="Limnichthys">L.</tp:taxon-name-part><tp:taxon-name-part taxon-name-part-type="species" reg="marisrubri">marisrubri</tp:taxon-name-part></tp:taxon-name></italic> vs 29–33 in <italic><tp:taxon-name><tp:taxon-name-part taxon-name-part-type="genus" reg="Limnichthys">L.</tp:taxon-name-part><tp:taxon-name-part taxon-name-part-type="species" reg="rendahli">rendahli</tp:taxon-name-part></tp:taxon-name></italic>), anal fin rays (26–28 vs 26–29 in <italic><tp:taxon-name><tp:taxon-name-part taxon-name-part-type="genus" reg="Limnichthys">L.</tp:taxon-name-part><tp:taxon-name-part taxon-name-part-type="species" reg="fasciatus">fasciatus</tp:taxon-name-part></tp:taxon-name></italic> vs 24–26 in <italic><tp:taxon-name><tp:taxon-name-part taxon-name-part-type="genus" reg="Limnichthys">L.</tp:taxon-name-part><tp:taxon-name-part taxon-name-part-type="species" reg="marisrubri">marisrubri</tp:taxon-name-part></tp:taxon-name></italic> vs 30–32 in <italic><tp:taxon-name><tp:taxon-name-part taxon-name-part-type="genus" reg="Limnichthys">L.</tp:taxon-name-part><tp:taxon-name-part taxon-name-part-type="species" reg="rendahli">rendahli</tp:taxon-name-part></tp:taxon-name></italic>).</p><fig id="F4" position="float" orientation="portrait"><object-id xmlns:xlink="http://www.w3.org/1999/xlink" content-type="doi" xlink:type="simple">10.3897/zookeys.1214.128977.figure4</object-id><object-id xmlns:xlink="http://www.w3.org/1999/xlink" content-type="arpha" xlink:type="simple">BF2BC830-023C-5A50-ABE7-F6196F350B28</object-id><label>Figure 4.</label><caption><p>Vomerine teeth of <italic><tp:taxon-name><tp:taxon-name-part taxon-name-part-type="genus" reg="Limnichthys">Limnichthys</tp:taxon-name-part></tp:taxon-name></italic> spp. The red arrows indicate vomerine teeth. <bold>A, B</bold><italic><tp:taxon-name><tp:taxon-name-part taxon-name-part-type="genus" reg="Limnichthys">Limnichthys</tp:taxon-name-part><tp:taxon-name-part taxon-name-part-type="species" reg="koreanus">koreanus</tp:taxon-name-part></tp:taxon-name></italic> sp. nov.; well-developed vomerine teeth; broad and bugling; conical teeth <bold>C, D</bold><italic><tp:taxon-name><tp:taxon-name-part taxon-name-part-type="genus" reg="Limnichthys">L.</tp:taxon-name-part><tp:taxon-name-part taxon-name-part-type="species" reg="fasciatus">fasciatus</tp:taxon-name-part></tp:taxon-name></italic>, weak-developed vomerine teeth; minute conical teeth <bold>E, F</bold><tp:taxon-name><tp:taxon-name-part taxon-name-part-type="genus" reg="Limnichthys">L.</tp:taxon-name-part><tp:taxon-name-part taxon-name-part-type="uncertainty-rank">cf.</tp:taxon-name-part><tp:taxon-name-part taxon-name-part-type="species" reg="nitidus">nitidus</tp:taxon-name-part></tp:taxon-name>; developed vomerine teeth; narrow and bugling; conical teeth <bold>G, H</bold><italic><tp:taxon-name><tp:taxon-name-part taxon-name-part-type="genus" reg="Limnichthys">L.</tp:taxon-name-part><tp:taxon-name-part taxon-name-part-type="species" reg="orientalis">orientalis</tp:taxon-name-part></tp:taxon-name></italic>; slightly developed vomerine teeth; conical teeth.</p></caption><graphic xmlns:xlink="http://www.w3.org/1999/xlink" xlink:href="zookeys-1214-059_article-128977__-g004.jpg" position="float" orientation="portrait" xlink:type="simple" id="oo_1146287.jpg"><uri content-type="original_file" xlink:type="simple">https://binary.pensoft.net/fig/1146287</uri></graphic></fig><fig id="F5" position="float" orientation="portrait"><object-id xmlns:xlink="http://www.w3.org/1999/xlink" content-type="doi" xlink:type="simple">10.3897/zookeys.1214.128977.figure5</object-id><object-id xmlns:xlink="http://www.w3.org/1999/xlink" content-type="arpha" xlink:type="simple">2E0364D9-6384-5502-995C-87D75E1AB860</object-id><label>Figure 5.</label><caption><p>Dorsal and lateral view of head of <italic><tp:taxon-name><tp:taxon-name-part taxon-name-part-type="genus" reg="Limnichthys">Limnichthys</tp:taxon-name-part></tp:taxon-name></italic> spp. The photos show sensory canals and pores on head <bold>A, E</bold><italic><tp:taxon-name><tp:taxon-name-part taxon-name-part-type="genus" reg="Limnichthys">L.</tp:taxon-name-part><tp:taxon-name-part taxon-name-part-type="species" reg="koreanus">koreanus</tp:taxon-name-part></tp:taxon-name></italic> sp. nov., sensory canals weak-developed, infraorbital sensory pores small; some species have antennas on snout <bold>B, F</bold><italic><tp:taxon-name><tp:taxon-name-part taxon-name-part-type="genus" reg="Limnichthys">L.</tp:taxon-name-part><tp:taxon-name-part taxon-name-part-type="species" reg="fasciatus">fasciatus</tp:taxon-name-part></tp:taxon-name></italic>; <named-content xmlns:xlink="http://www.w3.org/1999/xlink" content-type="dwc:institutional_code" xlink:title="Australian Museum, Sydney" xlink:href="http://grbio.org/institution/australian-museum" xlink:type="simple">AMS</named-content> I.44627; Nelson Bay, NSW; 28.7 mm <abbrev xmlns:xlink="http://www.w3.org/1999/xlink" xlink:title="standard length" id="ABBRID0EGEAI" xlink:type="simple">SL</abbrev>; sensory canals well-developed; infraorbital sensory pores large <bold>C</bold><tp:taxon-name><tp:taxon-name-part taxon-name-part-type="genus" reg="Limnichthys">L.</tp:taxon-name-part><tp:taxon-name-part taxon-name-part-type="uncertainty-rank">cf.</tp:taxon-name-part><tp:taxon-name-part taxon-name-part-type="species" reg="nitidus">nitidus</tp:taxon-name-part></tp:taxon-name>; <named-content xmlns:xlink="http://www.w3.org/1999/xlink" content-type="dwc:institutional_code" xlink:title="California Academy of Sciences, San Francisco" xlink:href="http://grbio.org/institution/california-academy-sciences" xlink:type="simple">CAS</named-content> 228250; Hawaii Island, USA; 20.24 mm <abbrev xmlns:xlink="http://www.w3.org/1999/xlink" xlink:title="standard length" id="ABBRID0E5EAI" xlink:type="simple">SL</abbrev>; sensory canals well-developed <bold>D</bold><italic><tp:taxon-name><tp:taxon-name-part taxon-name-part-type="genus" reg="Limnichthys">L.</tp:taxon-name-part><tp:taxon-name-part taxon-name-part-type="species" reg="orientalis">orientalis</tp:taxon-name-part></tp:taxon-name></italic>; <named-content xmlns:xlink="http://www.w3.org/1999/xlink" content-type="dwc:institutional_code" xlink:title="Kanagawa Prefectural Museum of Natural History, Odawara" xlink:href="http://grbio.org/institution/kanagawa-prefectural-museum-natural-history" xlink:type="simple">KPM</named-content>-NI 51923; Japan; 29.4 mm <abbrev xmlns:xlink="http://www.w3.org/1999/xlink" xlink:title="standard length" id="ABBRID0EUFAI" xlink:type="simple">SL</abbrev>; sensory canals well developed. Abbreviations: AN, anterior nostril; ANP, anterior nasal pore; IMO, interorbital median pore; IO, infraorbital pores; LC, lachrymal pore; PN, posterior nostril; PNP, posterior nasal pore; ST, supratemporal pores.</p></caption><graphic xmlns:xlink="http://www.w3.org/1999/xlink" xlink:href="zookeys-1214-059_article-128977__-g005.jpg" position="float" orientation="portrait" xlink:type="simple" id="oo_1146288.jpg"><uri content-type="original_file" xlink:type="simple">https://binary.pensoft.net/fig/1146288</uri></graphic></fig><fig id="F6" position="float" orientation="portrait"><object-id xmlns:xlink="http://www.w3.org/1999/xlink" content-type="doi" xlink:type="simple">10.3897/zookeys.1214.128977.figure6</object-id><object-id xmlns:xlink="http://www.w3.org/1999/xlink" content-type="arpha" xlink:type="simple">B44591EE-425F-58A3-97E7-4E30D726039F</object-id><label>Figure 6.</label><caption><p>Separation of the anterior process of pelvic girdle <bold>A</bold><italic><tp:taxon-name><tp:taxon-name-part taxon-name-part-type="genus" reg="Limnichthys">Limnichthys</tp:taxon-name-part><tp:taxon-name-part taxon-name-part-type="species" reg="koreanus">koreanus</tp:taxon-name-part></tp:taxon-name></italic> sp. nov., holotype, <abbrev xmlns:xlink="http://www.w3.org/1999/xlink" content-type="institution" xlink:title="National Marine Biodiversity Institute of Korea" id="ABBRID0ESGAI" xlink:type="simple">MABIK</abbrev> PI00060703, 39.5 mm <abbrev xmlns:xlink="http://www.w3.org/1999/xlink" xlink:title="standard length" id="ABBRID0EXGAI" xlink:type="simple">SL</abbrev>, South Korea, pelvic girdle well-separated from each other <bold>B</bold><italic><tp:taxon-name><tp:taxon-name-part taxon-name-part-type="genus" reg="Limnichthys">Limnichthys</tp:taxon-name-part><tp:taxon-name-part taxon-name-part-type="species" reg="fasciatus">fasciatus</tp:taxon-name-part></tp:taxon-name></italic>, syntype, <named-content xmlns:xlink="http://www.w3.org/1999/xlink" content-type="dwc:institutional_code" xlink:title="Australian Museum, Sydney" xlink:href="http://grbio.org/institution/australian-museum" xlink:type="simple">AMS</named-content> I.5858, 43 mm <abbrev xmlns:xlink="http://www.w3.org/1999/xlink" xlink:title="standard length" id="ABBRID0ENHAI" xlink:type="simple">SL</abbrev>, preserved in Australian Museum, pelvic girdle close to each other.</p></caption><graphic xmlns:xlink="http://www.w3.org/1999/xlink" xlink:href="zookeys-1214-059_article-128977__-g006.jpg" position="float" orientation="portrait" xlink:type="simple" id="oo_1146289.jpg"><uri content-type="original_file" xlink:type="simple">https://binary.pensoft.net/fig/1146289</uri></graphic></fig><fig id="F7" position="float" orientation="portrait"><object-id xmlns:xlink="http://www.w3.org/1999/xlink" content-type="doi" xlink:type="simple">10.3897/zookeys.1214.128977.figure7</object-id><object-id xmlns:xlink="http://www.w3.org/1999/xlink" content-type="arpha" xlink:type="simple">B746333C-AA22-5846-A903-FA8963D4F3DA</object-id><label>Figure 7.</label><caption><p>Photos showing detailed morphological traits in a staining specimen of <italic><tp:taxon-name><tp:taxon-name-part taxon-name-part-type="genus" reg="Limnichthys">Limnichthys</tp:taxon-name-part><tp:taxon-name-part taxon-name-part-type="species" reg="koreanus">koreanus</tp:taxon-name-part></tp:taxon-name></italic> sp. nov. <bold>A</bold> upper process of pelvic girdle <bold>B</bold> two epurals. Arrows indicate terms of parts.</p></caption><graphic xmlns:xlink="http://www.w3.org/1999/xlink" xlink:href="zookeys-1214-059_article-128977__-g007.jpg" position="float" orientation="portrait" xlink:type="simple" id="oo_1146290.jpg"><uri content-type="original_file" xlink:type="simple">https://binary.pensoft.net/fig/1146290</uri></graphic></fig><fig id="F8" position="float" orientation="portrait"><object-id xmlns:xlink="http://www.w3.org/1999/xlink" content-type="doi" xlink:type="simple">10.3897/zookeys.1214.128977.figure8</object-id><object-id xmlns:xlink="http://www.w3.org/1999/xlink" content-type="arpha" xlink:type="simple">48F45691-BC2E-5C6D-940B-1042A2F1B210</object-id><label>Figure 8.</label><caption><p>Two types of scales of <italic><tp:taxon-name><tp:taxon-name-part taxon-name-part-type="genus" reg="Limnichthys">Limnichthys</tp:taxon-name-part><tp:taxon-name-part taxon-name-part-type="species" reg="koreanus">koreanus</tp:taxon-name-part></tp:taxon-name></italic> sp. nov. <bold>A</bold> pored lateral line scales with trilobed shape <bold>B</bold> a scale on the body. Scales are cycloid.</p></caption><graphic xmlns:xlink="http://www.w3.org/1999/xlink" xlink:href="zookeys-1214-059_article-128977__-g008.jpg" position="float" orientation="portrait" xlink:type="simple" id="oo_1146291.jpg"><uri content-type="original_file" xlink:type="simple">https://binary.pensoft.net/fig/1146291</uri></graphic></fig></tp:treatment-sec><tp:treatment-sec sec-type="Genetic comparisons" id="SECID0EOJAI"><title>Genetic comparisons.</title><p><abbrev xmlns:xlink="http://www.w3.org/1999/xlink" xlink:title="Mitochondrial cytochrome c oxidase subunit I" id="ABBRID0EUJAI" xlink:type="simple">COI</abbrev> (510–614 bp) and <abbrev xmlns:xlink="http://www.w3.org/1999/xlink" xlink:title="16S ribosomal RNA" id="ABBRID0EYJAI" xlink:type="simple">16S</abbrev> rRNA (442–508 bp) sequences were obtained from <italic><tp:taxon-name><tp:taxon-name-part taxon-name-part-type="genus" reg="Limnichthys">L.</tp:taxon-name-part><tp:taxon-name-part taxon-name-part-type="species" reg="koreanus">koreanus</tp:taxon-name-part></tp:taxon-name></italic> sp. nov. After alignment with National Center for Biotechnology Information (NCBI) sequences of other <italic><tp:taxon-name><tp:taxon-name-part taxon-name-part-type="genus" reg="Limnichthys">Limnichthys</tp:taxon-name-part></tp:taxon-name></italic> species (Fig. <xref ref-type="fig" rid="F9">9</xref>), we found significant genetic divergences of 9.4% and 15.0% for <italic><tp:taxon-name><tp:taxon-name-part taxon-name-part-type="genus" reg="Limnichthys">L.</tp:taxon-name-part><tp:taxon-name-part taxon-name-part-type="species" reg="fasciatus">fasciatus</tp:taxon-name-part></tp:taxon-name></italic> in the <abbrev xmlns:xlink="http://www.w3.org/1999/xlink" xlink:title="Mitochondrial cytochrome c oxidase subunit I" id="ABBRID0E4KAI" xlink:type="simple">COI</abbrev> and <abbrev xmlns:xlink="http://www.w3.org/1999/xlink" xlink:title="16S ribosomal RNA" id="ABBRID0EBLAI" xlink:type="simple">16S</abbrev> rNA genes from near the type locality (southeastern Australia), respectively. Furthermore, genetic distances of 16.2% and 18.4% were observed for <tp:taxon-name><tp:taxon-name-part taxon-name-part-type="genus" reg="Limnichthys">L.</tp:taxon-name-part><tp:taxon-name-part taxon-name-part-type="uncertainty-rank">cf.</tp:taxon-name-part><tp:taxon-name-part taxon-name-part-type="species" reg="nitidus">nitidus</tp:taxon-name-part></tp:taxon-name>. Only <abbrev xmlns:xlink="http://www.w3.org/1999/xlink" xlink:title="Mitochondrial cytochrome c oxidase subunit I" id="ABBRID0ESLAI" xlink:type="simple">COI</abbrev> gene sequences were obtained for <italic><tp:taxon-name><tp:taxon-name-part taxon-name-part-type="genus" reg="Limnichthys">L.</tp:taxon-name-part><tp:taxon-name-part taxon-name-part-type="species" reg="orientalis">orientalis</tp:taxon-name-part></tp:taxon-name></italic>, indicating a genetic distance of 20.9%.</p><fig id="F9" position="float" orientation="portrait"><object-id xmlns:xlink="http://www.w3.org/1999/xlink" content-type="doi" xlink:type="simple">10.3897/zookeys.1214.128977.figure9</object-id><object-id xmlns:xlink="http://www.w3.org/1999/xlink" content-type="arpha" xlink:type="simple">5862DF0B-B71F-5339-8F39-3BEA96E9129A</object-id><label>Figure 9.</label><caption><p>Neighbour-joining tree was constructed based on mtDNA <abbrev xmlns:xlink="http://www.w3.org/1999/xlink" xlink:title="16S ribosomal RNA" id="ABBRID0EJMAI" xlink:type="simple">16S</abbrev> rRNA and <abbrev xmlns:xlink="http://www.w3.org/1999/xlink" xlink:title="Mitochondrial cytochrome c oxidase subunit I" id="ABBRID0ENMAI" xlink:type="simple">COI</abbrev> gene. The tree showing genetic distances among <italic><tp:taxon-name><tp:taxon-name-part taxon-name-part-type="genus" reg="Limnichthys">Limnichthys</tp:taxon-name-part></tp:taxon-name></italic> species. Bootstrap values based on 1000 replicates were showed 100%, the values are omitted. The red box indicates <italic><tp:taxon-name><tp:taxon-name-part taxon-name-part-type="genus" reg="Limnichthys">Limnichthys</tp:taxon-name-part><tp:taxon-name-part taxon-name-part-type="species" reg="koreanus">koreanus</tp:taxon-name-part></tp:taxon-name></italic> sp. nov.; blue box indicates <italic><tp:taxon-name><tp:taxon-name-part taxon-name-part-type="genus" reg="Limnichthys">L.</tp:taxon-name-part><tp:taxon-name-part taxon-name-part-type="species" reg="fasciatus">fasciatus</tp:taxon-name-part></tp:taxon-name></italic> from Southeastern Australia; green boxe indicates <tp:taxon-name><tp:taxon-name-part taxon-name-part-type="genus" reg="Limnichthys">L.</tp:taxon-name-part><tp:taxon-name-part taxon-name-part-type="uncertainty-rank">cf.</tp:taxon-name-part><tp:taxon-name-part taxon-name-part-type="species" reg="nitidus">nitidus</tp:taxon-name-part></tp:taxon-name> from Japan; yellow box indicates <italic><tp:taxon-name><tp:taxon-name-part taxon-name-part-type="genus" reg="Limnichthys">L.</tp:taxon-name-part><tp:taxon-name-part taxon-name-part-type="species" reg="orientalis">orientalis</tp:taxon-name-part></tp:taxon-name></italic> from Japan; <tp:taxon-name><tp:taxon-name-part taxon-name-part-type="family">Trichonotidae</tp:taxon-name-part></tp:taxon-name> species was used as outgroup.</p></caption><graphic xmlns:xlink="http://www.w3.org/1999/xlink" xlink:href="zookeys-1214-059_article-128977__-g009.jpg" position="float" orientation="portrait" xlink:type="simple" id="oo_1146292.jpg"><uri content-type="original_file" xlink:type="simple">https://binary.pensoft.net/fig/1146292</uri></graphic></fig></tp:treatment-sec><tp:treatment-sec><!--Section generated to contain objects referenced in tp:taxon-treatment.--><table-wrap id="T1" position="float" orientation="portrait"><label>Table 1.</label><caption><p>Voucher number, institution, collected date, and GenBank number of specimens used in present study.</p></caption><table id="TID0ESKAG" rules="all"><tbody><tr><th rowspan="2" colspan="1">Species</th><th rowspan="2" colspan="1">Voucher Number</th><th rowspan="2" colspan="1">
                  <italic>n</italic>
                </th><th rowspan="2" colspan="1">Institution</th><th rowspan="2" colspan="1">Collected location (country)</th><th rowspan="2" colspan="1">Date</th><th rowspan="1" colspan="2">GenBank number</th></tr><tr><th rowspan="1" colspan="1">
                  <abbrev xmlns:xlink="http://www.w3.org/1999/xlink" xlink:title="Mitochondrial cytochrome c oxidase subunit I" id="ABBRID0EXJAC" xlink:type="simple">COI</abbrev>
                </th><th rowspan="1" colspan="1"><abbrev xmlns:xlink="http://www.w3.org/1999/xlink" xlink:title="16S ribosomal RNA" id="ABBRID0E6JAC" xlink:type="simple">16S</abbrev> rRNA</th></tr><tr><td rowspan="12" colspan="1">
                  <italic>
                    <tp:taxon-name><tp:taxon-name-part taxon-name-part-type="genus" reg="Limnichthys">Limnichthys</tp:taxon-name-part><tp:taxon-name-part taxon-name-part-type="species" reg="koreanus">koreanus</tp:taxon-name-part></tp:taxon-name>
                  </italic>
                </td><td rowspan="1" colspan="1"><abbrev xmlns:xlink="http://www.w3.org/1999/xlink" content-type="institution" xlink:title="National Marine Biodiversity Institute of Korea" id="ABBRID0EXKAC" xlink:type="simple">MABIK</abbrev> PI00060703 (<abbrev xmlns:xlink="http://www.w3.org/1999/xlink" content-type="institution" xlink:title="Pukyong National University" id="ABBRID0E3KAC" xlink:type="simple">PKU</abbrev> 63120)</td><td rowspan="1" colspan="1">1</td><td rowspan="3" colspan="1">National Marine Biodiversity Institute of Korea</td><td rowspan="10" colspan="1">Moseulpo, Jeju Island (South Korea)</td><td rowspan="1" colspan="1">2022.08.15</td><td rowspan="1" colspan="1" style="color: #396ba6">
                  <ext-link xmlns:xlink="http://www.w3.org/1999/xlink" ext-link-type="gen" xlink:href="OR541978" xlink:type="simple">OR541978</ext-link>
                </td><td rowspan="1" colspan="1" style="color: #396ba6">
                  <ext-link xmlns:xlink="http://www.w3.org/1999/xlink" ext-link-type="gen" xlink:href="OR543335" xlink:type="simple">OR543335</ext-link>
                </td></tr><tr><td rowspan="1" colspan="1"><abbrev xmlns:xlink="http://www.w3.org/1999/xlink" content-type="institution" xlink:title="National Marine Biodiversity Institute of Korea" id="ABBRID0EGMAC" xlink:type="simple">MABIK</abbrev> PI00060704 (<abbrev xmlns:xlink="http://www.w3.org/1999/xlink" content-type="institution" xlink:title="Pukyong National University" id="ABBRID0ELMAC" xlink:type="simple">PKU</abbrev> 63121)</td><td rowspan="1" colspan="1">1</td><td rowspan="1" colspan="1">2022.08.15</td><td rowspan="1" colspan="1" style="color: #396ba6">
                  <ext-link xmlns:xlink="http://www.w3.org/1999/xlink" ext-link-type="gen" xlink:href="OR541979" xlink:type="simple">OR541979</ext-link>
                </td><td rowspan="1" colspan="1" style="color: #396ba6">
                  <ext-link xmlns:xlink="http://www.w3.org/1999/xlink" ext-link-type="gen" xlink:href="OR543336" xlink:type="simple">OR543336</ext-link>
                </td></tr><tr><td rowspan="1" colspan="1"><abbrev xmlns:xlink="http://www.w3.org/1999/xlink" content-type="institution" xlink:title="National Marine Biodiversity Institute of Korea" id="ABBRID0EPNAC" xlink:type="simple">MABIK</abbrev> PI00060705 (<abbrev xmlns:xlink="http://www.w3.org/1999/xlink" content-type="institution" xlink:title="Pukyong National University" id="ABBRID0EUNAC" xlink:type="simple">PKU</abbrev> 63122)</td><td rowspan="1" colspan="1">1</td><td rowspan="1" colspan="1">2022.08.15</td><td rowspan="1" colspan="1" style="color: #396ba6">
                  <ext-link xmlns:xlink="http://www.w3.org/1999/xlink" ext-link-type="gen" xlink:href="OR541980" xlink:type="simple">OR541980</ext-link>
                </td><td rowspan="1" colspan="1" style="color: #396ba6">
                  <ext-link xmlns:xlink="http://www.w3.org/1999/xlink" ext-link-type="gen" xlink:href="OR543337" xlink:type="simple">OR543337</ext-link>
                </td></tr><tr><td rowspan="1" colspan="1"><abbrev xmlns:xlink="http://www.w3.org/1999/xlink" content-type="institution" xlink:title="Pukyong National University" id="ABBRID0EYOAC" xlink:type="simple">PKU</abbrev> 21427</td><td rowspan="1" colspan="1">1</td><td rowspan="9" colspan="1">Pukyong National University</td><td rowspan="1" colspan="1">2022.07.13</td><td rowspan="1" colspan="1" style="color: #396ba6">
                  <ext-link xmlns:xlink="http://www.w3.org/1999/xlink" ext-link-type="gen" xlink:href="OR541981" xlink:type="simple">OR541981</ext-link>
                </td><td rowspan="1" colspan="1" style="color: #396ba6">
                  <ext-link xmlns:xlink="http://www.w3.org/1999/xlink" ext-link-type="gen" xlink:href="OR543338" xlink:type="simple">OR543338</ext-link>
                </td></tr><tr><td rowspan="1" colspan="1"><abbrev xmlns:xlink="http://www.w3.org/1999/xlink" content-type="institution" xlink:title="Pukyong National University" id="ABBRID0EAAAE" xlink:type="simple">PKU</abbrev> 21528</td><td rowspan="1" colspan="1">1</td><td rowspan="1" colspan="1">2022.08.15</td><td rowspan="1" colspan="1" style="color: #396ba6">
                  <ext-link xmlns:xlink="http://www.w3.org/1999/xlink" ext-link-type="gen" xlink:href="OR541982" xlink:type="simple">OR541982</ext-link>
                </td><td rowspan="1" colspan="1" style="color: #396ba6">
                  <ext-link xmlns:xlink="http://www.w3.org/1999/xlink" ext-link-type="gen" xlink:href="OR543339" xlink:type="simple">OR543339</ext-link>
                </td></tr><tr><td rowspan="1" colspan="1"><abbrev xmlns:xlink="http://www.w3.org/1999/xlink" content-type="institution" xlink:title="Pukyong National University" id="ABBRID0EEBAE" xlink:type="simple">PKU</abbrev> 21529</td><td rowspan="1" colspan="1">1</td><td rowspan="1" colspan="1">2022.08.15</td><td rowspan="1" colspan="1" style="color: #396ba6">
                  <ext-link xmlns:xlink="http://www.w3.org/1999/xlink" ext-link-type="gen" xlink:href="OR541983" xlink:type="simple">OR541983</ext-link>
                </td><td rowspan="1" colspan="1">–</td></tr><tr><td rowspan="1" colspan="1"><abbrev xmlns:xlink="http://www.w3.org/1999/xlink" content-type="institution" xlink:title="Pukyong National University" id="ABBRID0EBCAE" xlink:type="simple">PKU</abbrev> 21530</td><td rowspan="1" colspan="1">1</td><td rowspan="1" colspan="1">2022.08.15</td><td rowspan="1" colspan="1">–</td><td rowspan="1" colspan="1" style="color: #396ba6">
                  <ext-link xmlns:xlink="http://www.w3.org/1999/xlink" ext-link-type="gen" xlink:href="OR543340" xlink:type="simple">OR543340</ext-link>
                </td></tr><tr><td rowspan="1" colspan="1"><abbrev xmlns:xlink="http://www.w3.org/1999/xlink" content-type="institution" xlink:title="Pukyong National University" id="ABBRID0E5CAE" xlink:type="simple">PKU</abbrev> 22426</td><td rowspan="1" colspan="1">1</td><td rowspan="1" colspan="1">2023.07.17</td><td rowspan="1" colspan="1">–</td><td rowspan="1" colspan="1">–</td></tr><tr><td rowspan="1" colspan="1"><abbrev xmlns:xlink="http://www.w3.org/1999/xlink" content-type="institution" xlink:title="Pukyong National University" id="ABBRID0EUDAE" xlink:type="simple">PKU</abbrev> 22427</td><td rowspan="1" colspan="1">1</td><td rowspan="1" colspan="1">2023.07.17</td><td rowspan="1" colspan="1">–</td><td rowspan="1" colspan="1">–</td></tr><tr><td rowspan="1" colspan="1"><abbrev xmlns:xlink="http://www.w3.org/1999/xlink" content-type="institution" xlink:title="Pukyong National University" id="ABBRID0EKEAE" xlink:type="simple">PKU</abbrev> 22428</td><td rowspan="1" colspan="1">1</td><td rowspan="1" colspan="1">2023.07.17</td><td rowspan="1" colspan="1">–</td><td rowspan="1" colspan="1">–</td></tr><tr><td rowspan="1" colspan="1"><abbrev xmlns:xlink="http://www.w3.org/1999/xlink" content-type="institution" xlink:title="Pukyong National University" id="ABBRID0EAFAE" xlink:type="simple">PKU</abbrev> 22626</td><td rowspan="1" colspan="1">1</td><td rowspan="2" colspan="1">Seongsanpo, Jeju Island (South Korea)</td><td rowspan="1" colspan="1">2023.12.16</td><td rowspan="1" colspan="1" style="color: #396ba6">
                  <ext-link xmlns:xlink="http://www.w3.org/1999/xlink" ext-link-type="gen" xlink:href="PP708995" xlink:type="simple">PP708995</ext-link>
                </td><td rowspan="1" colspan="1" style="color: #396ba6">
                  <ext-link xmlns:xlink="http://www.w3.org/1999/xlink" ext-link-type="gen" xlink:href="PP708997" xlink:type="simple">PP708997</ext-link>
                </td></tr><tr><td rowspan="1" colspan="1"><abbrev xmlns:xlink="http://www.w3.org/1999/xlink" content-type="institution" xlink:title="Pukyong National University" id="ABBRID0EHGAE" xlink:type="simple">PKU</abbrev> 22627</td><td rowspan="1" colspan="1">1</td><td rowspan="1" colspan="1">2023.12.16</td><td rowspan="1" colspan="1" style="color: #396ba6">
                  <ext-link xmlns:xlink="http://www.w3.org/1999/xlink" ext-link-type="gen" xlink:href="PP708996" xlink:type="simple">PP708996</ext-link>
                </td><td rowspan="1" colspan="1" style="color: #396ba6">
                  <ext-link xmlns:xlink="http://www.w3.org/1999/xlink" ext-link-type="gen" xlink:href="PP708998" xlink:type="simple">PP708998</ext-link>
                </td></tr><tr><td rowspan="10" colspan="1">
                  <italic>
                    <tp:taxon-name><tp:taxon-name-part taxon-name-part-type="genus" reg="Limnichthys">L.</tp:taxon-name-part><tp:taxon-name-part taxon-name-part-type="species" reg="fasciatus">fasciatus</tp:taxon-name-part></tp:taxon-name>
                  </italic>
                </td><td rowspan="1" colspan="1">I.44122-031</td><td rowspan="1" colspan="1">1</td><td rowspan="2" colspan="1">Australian Museum</td><td rowspan="1" colspan="1">Central Coast, NSW (Australia)</td><td rowspan="1" colspan="1">2007.05.08</td><td rowspan="1" colspan="1" style="color: #396ba6">
                  <ext-link xmlns:xlink="http://www.w3.org/1999/xlink" ext-link-type="gen" xlink:href="OR544519" xlink:type="simple">OR544519</ext-link>
                </td><td rowspan="1" colspan="1">–</td></tr><tr><td rowspan="1" colspan="1">I.44627-025</td><td rowspan="1" colspan="1">1</td><td rowspan="1" colspan="1">Nelson Bay, NSW (Australia)</td><td rowspan="1" colspan="1">2008.04.08</td><td rowspan="1" colspan="1" style="color: #396ba6">
                  <ext-link xmlns:xlink="http://www.w3.org/1999/xlink" ext-link-type="gen" xlink:href="OR544515" xlink:type="simple">OR544515</ext-link>
                </td><td rowspan="1" colspan="1" style="color: #396ba6">
                  <ext-link xmlns:xlink="http://www.w3.org/1999/xlink" ext-link-type="gen" xlink:href="OR543322" xlink:type="simple">OR543322</ext-link>
                </td></tr><tr><td rowspan="1" colspan="1"><abbrev xmlns:xlink="http://www.w3.org/1999/xlink" content-type="institution" xlink:title="Fisheries Sciences, Texas A&amp;M University" id="ABBRID0EYJAE" xlink:type="simple">TCWC</abbrev> 17569.03</td><td rowspan="1" colspan="1">1</td><td rowspan="1" colspan="1">Texas A&amp;M University</td><td rowspan="1" colspan="1">Central Coast, NSW (Australia)</td><td rowspan="1" colspan="1">2015.02.22</td><td rowspan="1" colspan="1" style="color: #396ba6">
                  <ext-link xmlns:xlink="http://www.w3.org/1999/xlink" ext-link-type="gen" xlink:href="OR544522" xlink:type="simple">OR544522</ext-link>
                </td><td rowspan="1" colspan="1" style="color: #396ba6">
                  <ext-link xmlns:xlink="http://www.w3.org/1999/xlink" ext-link-type="gen" xlink:href="OR543331" xlink:type="simple">OR543331</ext-link>
                </td></tr><tr><td rowspan="1" colspan="1"><abbrev xmlns:xlink="http://www.w3.org/1999/xlink" content-type="institution" xlink:title="California Academy of Sciences, San Francisco" id="ABBRID0ECLAE" xlink:type="simple">CAS</abbrev> 109236*</td><td rowspan="1" colspan="1">3</td><td rowspan="4" colspan="1">California Academy of Science</td><td rowspan="1" colspan="1">Lord Howe Island, NSW (Australia)</td><td rowspan="1" colspan="1">1902.12.03 –1903.01.21</td><td rowspan="1" colspan="1">–</td><td rowspan="1" colspan="1">–</td></tr><tr><td rowspan="1" colspan="1"><abbrev xmlns:xlink="http://www.w3.org/1999/xlink" content-type="institution" xlink:title="California Academy of Sciences, San Francisco" id="ABBRID0E5LAE" xlink:type="simple">CAS</abbrev> 38242</td><td rowspan="1" colspan="1">3</td><td rowspan="1" colspan="1">Lord Howe Island, NSW (Australia)</td><td rowspan="1" colspan="1">1973.02.09</td><td rowspan="1" colspan="1">–</td><td rowspan="1" colspan="1">–</td></tr><tr><td rowspan="1" colspan="1"><abbrev xmlns:xlink="http://www.w3.org/1999/xlink" content-type="institution" xlink:title="California Academy of Sciences, San Francisco" id="ABBRID0EXMAE" xlink:type="simple">CAS</abbrev> 120473</td><td rowspan="1" colspan="1">7</td><td rowspan="1" colspan="1">Sydney, NSW (Australia)</td><td rowspan="1" colspan="1">1998.04.15</td><td rowspan="1" colspan="1"/><td rowspan="1" colspan="1"/></tr><tr><td rowspan="1" colspan="1"><abbrev xmlns:xlink="http://www.w3.org/1999/xlink" content-type="institution" xlink:title="California Academy of Sciences, San Francisco" id="ABBRID0EQNAE" xlink:type="simple">CAS</abbrev> 219288</td><td rowspan="1" colspan="1">1</td><td rowspan="1" colspan="1">Viti Levu (Fiji)</td><td rowspan="1" colspan="1">2002.02.10</td><td rowspan="1" colspan="1"/><td rowspan="1" colspan="1"/></tr><tr><td rowspan="1" colspan="1"><abbrev xmlns:xlink="http://www.w3.org/1999/xlink" content-type="institution" xlink:title="Fish Section and Center for Molecular Biodiversity Research, National Museum of Nature and Science, Tokyo" id="ABBRID0EJOAE" xlink:type="simple">NSMT</abbrev>-P-125200</td><td rowspan="1" colspan="1">1</td><td rowspan="3" colspan="1">National Museum of Nature and Science</td><td rowspan="1" colspan="1">Japan</td><td rowspan="1" colspan="1">–</td><td rowspan="1" colspan="1" style="color: #396ba6">
                  <ext-link xmlns:xlink="http://www.w3.org/1999/xlink" ext-link-type="gen" xlink:href="LC753137" xlink:type="simple">LC753137</ext-link>
                </td><td rowspan="1" colspan="1" style="color: #396ba6">
                  <ext-link xmlns:xlink="http://www.w3.org/1999/xlink" ext-link-type="gen" xlink:href="OR543330" xlink:type="simple">OR543330</ext-link>
                </td></tr><tr><td rowspan="1" colspan="1"><abbrev xmlns:xlink="http://www.w3.org/1999/xlink" content-type="institution" xlink:title="Fish Section and Center for Molecular Biodiversity Research, National Museum of Nature and Science, Tokyo" id="ABBRID0ETPAE" xlink:type="simple">NSMT</abbrev>-P-125201</td><td rowspan="1" colspan="1">1</td><td rowspan="1" colspan="1">Japan</td><td rowspan="1" colspan="1">–</td><td rowspan="1" colspan="1" style="color: #396ba6">
                  <ext-link xmlns:xlink="http://www.w3.org/1999/xlink" ext-link-type="gen" xlink:href="LC753135" xlink:type="simple">LC753135</ext-link>
                </td><td rowspan="1" colspan="1" style="color: #396ba6">
                  <ext-link xmlns:xlink="http://www.w3.org/1999/xlink" ext-link-type="gen" xlink:href="OR543329" xlink:type="simple">OR543329</ext-link>
                </td></tr><tr><td rowspan="1" colspan="1"><abbrev xmlns:xlink="http://www.w3.org/1999/xlink" content-type="institution" xlink:title="Fish Section and Center for Molecular Biodiversity Research, National Museum of Nature and Science, Tokyo" id="ABBRID0E1QAE" xlink:type="simple">NSMT</abbrev>-P-125202</td><td rowspan="1" colspan="1">1</td><td rowspan="1" colspan="1">Japan</td><td rowspan="1" colspan="1">–</td><td rowspan="1" colspan="1" style="color: #396ba6">
                  <ext-link xmlns:xlink="http://www.w3.org/1999/xlink" ext-link-type="gen" xlink:href="OR546102" xlink:type="simple">OR546102</ext-link>
                </td><td rowspan="1" colspan="1" style="color: #396ba6">
                  <ext-link xmlns:xlink="http://www.w3.org/1999/xlink" ext-link-type="gen" xlink:href="OR543328" xlink:type="simple">OR543328</ext-link>
                </td></tr><tr><td rowspan="3" colspan="1">
                  <tp:taxon-name><tp:taxon-name-part taxon-name-part-type="genus" reg="Limnichthys">L.</tp:taxon-name-part><tp:taxon-name-part taxon-name-part-type="uncertainty-rank">cf.</tp:taxon-name-part><tp:taxon-name-part taxon-name-part-type="species" reg="nitidus">nitidus</tp:taxon-name-part></tp:taxon-name>
                </td><td rowspan="1" colspan="1"><abbrev xmlns:xlink="http://www.w3.org/1999/xlink" content-type="institution" xlink:title="California Academy of Sciences, San Francisco" id="ABBRID0ERSAE" xlink:type="simple">CAS</abbrev> 228250</td><td rowspan="1" colspan="1">5</td><td rowspan="1" colspan="1">California Academy of Science</td><td rowspan="1" colspan="1">Hawaii Island (USA)</td><td rowspan="1" colspan="1">1993.04.15</td><td rowspan="1" colspan="1">–</td><td rowspan="1" colspan="1">–</td></tr><tr><td rowspan="1" colspan="1"><abbrev xmlns:xlink="http://www.w3.org/1999/xlink" content-type="institution" xlink:title="Kagoshima University Museum, Korimoto" id="ABBRID0ENTAE" xlink:type="simple">KAUM</abbrev>-I 124455</td><td rowspan="1" colspan="1"/><td rowspan="2" colspan="1">Kagoshima University</td><td rowspan="1" colspan="1">Amami Islands (Japan)</td><td rowspan="1" colspan="1">2018.12.16</td><td rowspan="1" colspan="1" style="color: #396ba6">
                  <ext-link xmlns:xlink="http://www.w3.org/1999/xlink" ext-link-type="gen" xlink:href="OR544523" xlink:type="simple">OR544523</ext-link>
                </td><td rowspan="1" colspan="1" style="color: #396ba6">
                  <ext-link xmlns:xlink="http://www.w3.org/1999/xlink" ext-link-type="gen" xlink:href="OR543332" xlink:type="simple">OR543332</ext-link>
                </td></tr><tr><td rowspan="1" colspan="1"><abbrev xmlns:xlink="http://www.w3.org/1999/xlink" content-type="institution" xlink:title="Kagoshima University Museum, Korimoto" id="ABBRID0EXUAE" xlink:type="simple">KAUM</abbrev>-I 143956</td><td rowspan="1" colspan="1"/><td rowspan="1" colspan="1">Amami Islands (Japan)</td><td rowspan="1" colspan="1">2020.07.03</td><td rowspan="1" colspan="1" style="color: #396ba6">
                  <ext-link xmlns:xlink="http://www.w3.org/1999/xlink" ext-link-type="gen" xlink:href="OR544524" xlink:type="simple">OR544524</ext-link>
                </td><td rowspan="1" colspan="1" style="color: #396ba6">
                  <ext-link xmlns:xlink="http://www.w3.org/1999/xlink" ext-link-type="gen" xlink:href="OR543333" xlink:type="simple">OR543333</ext-link>
                </td></tr><tr><td rowspan="1" colspan="1">
                  <italic>
                    <tp:taxon-name><tp:taxon-name-part taxon-name-part-type="genus" reg="Limnichthys">L.</tp:taxon-name-part><tp:taxon-name-part taxon-name-part-type="species" reg="orientalis">orientalis</tp:taxon-name-part></tp:taxon-name>
                  </italic>
                </td><td rowspan="1" colspan="1"><abbrev xmlns:xlink="http://www.w3.org/1999/xlink" content-type="institution" xlink:title="Kanagawa Prefectural Museum of Natural History, Odawara" id="ABBRID0ENWAE" xlink:type="simple">KPM</abbrev>-NI 51923</td><td rowspan="1" colspan="1"/><td rowspan="1" colspan="1">Kanagawa Prefectural Museum of Natural History</td><td rowspan="1" colspan="1">- (Japan)</td><td rowspan="1" colspan="1">2010.07.20</td><td rowspan="1" colspan="1" style="color: #396ba6"><ext-link xmlns:xlink="http://www.w3.org/1999/xlink" ext-link-type="gen" xlink:href="LC753149" xlink:type="simple">LC753149</ext-link>**</td><td rowspan="1" colspan="1">–</td></tr><tr><td rowspan="1" colspan="1">
                  <italic>
                    <tp:taxon-name><tp:taxon-name-part taxon-name-part-type="genus" reg="Trichonotus">Trichonotus</tp:taxon-name-part><tp:taxon-name-part taxon-name-part-type="species" reg="setiger">setiger</tp:taxon-name-part></tp:taxon-name>
                  </italic>
                </td><td rowspan="1" colspan="1">–</td><td rowspan="1" colspan="1"/><td rowspan="1" colspan="1">–</td><td rowspan="1" colspan="1"/><td rowspan="1" colspan="1">–</td><td rowspan="1" colspan="1" style="color: #396ba6"><ext-link xmlns:xlink="http://www.w3.org/1999/xlink" ext-link-type="gen" xlink:href="KU944772" xlink:type="simple">KU944772</ext-link>**</td><td rowspan="1" colspan="1" style="color: #396ba6"><ext-link xmlns:xlink="http://www.w3.org/1999/xlink" ext-link-type="gen" xlink:href="NC034345" xlink:type="simple">NC034345</ext-link>**</td></tr><tr><td rowspan="1" colspan="1">
                  <italic>
                    <tp:taxon-name><tp:taxon-name-part taxon-name-part-type="genus" reg="Trichonotus">T.</tp:taxon-name-part><tp:taxon-name-part taxon-name-part-type="species" reg="marleyi">marleyi</tp:taxon-name-part></tp:taxon-name>
                  </italic>
                </td><td rowspan="1" colspan="1">–</td><td rowspan="1" colspan="1"/><td rowspan="1" colspan="1"/><td rowspan="1" colspan="1"/><td rowspan="1" colspan="1">–</td><td rowspan="1" colspan="1" style="color: #396ba6"><ext-link xmlns:xlink="http://www.w3.org/1999/xlink" ext-link-type="gen" xlink:href="JF494737" xlink:type="simple">JF494737</ext-link>**</td><td rowspan="1" colspan="1">–</td></tr></tbody></table><table-wrap-foot><fn><p>* Paratypes specimens. ** Sequences were obtained from GenBank.</p></fn></table-wrap-foot></table-wrap><fig id="F1" position="float" orientation="portrait"><object-id xmlns:xlink="http://www.w3.org/1999/xlink" content-type="doi" xlink:type="simple">10.3897/zookeys.1214.128977.figure1</object-id><object-id xmlns:xlink="http://www.w3.org/1999/xlink" content-type="arpha" xlink:type="simple">9D7683AB-0E92-5F58-8B9D-70ADA51EAA2F</object-id><label>Figure 1.</label><caption><p>Map showing sampling sites and distribution of <italic><tp:taxon-name><tp:taxon-name-part taxon-name-part-type="genus" reg="Limnichthys">Limnichthys</tp:taxon-name-part></tp:taxon-name></italic> spp. Each color marks indicate each species: Red marks and arrow showing collected location of <italic><tp:taxon-name><tp:taxon-name-part taxon-name-part-type="genus" reg="Limnichthys">Limnichthys</tp:taxon-name-part><tp:taxon-name-part taxon-name-part-type="species" reg="koreanus">koreanus</tp:taxon-name-part></tp:taxon-name></italic> sp. nov.; pink marks showing <italic><tp:taxon-name><tp:taxon-name-part taxon-name-part-type="genus" reg="Limnichthys">L.</tp:taxon-name-part><tp:taxon-name-part taxon-name-part-type="species" reg="fasciatus">fasciatus</tp:taxon-name-part></tp:taxon-name></italic>, which is anti-equatorial species, and yellow star mark showing the type locality of <italic><tp:taxon-name><tp:taxon-name-part taxon-name-part-type="genus" reg="Limnichthys">L.</tp:taxon-name-part><tp:taxon-name-part taxon-name-part-type="species" reg="fasciatus">fasciatus</tp:taxon-name-part></tp:taxon-name></italic>; blue marks showing <italic><tp:taxon-name><tp:taxon-name-part taxon-name-part-type="genus" reg="Limnichthys">Limnichthys</tp:taxon-name-part><tp:taxon-name-part taxon-name-part-type="species" reg="marisrubri">marisrubri</tp:taxon-name-part></tp:taxon-name></italic> in the Red Sea; purple marks showing <italic><tp:taxon-name><tp:taxon-name-part taxon-name-part-type="genus" reg="Limnichthys">L.</tp:taxon-name-part><tp:taxon-name-part taxon-name-part-type="species" reg="nitidus">nitidus</tp:taxon-name-part></tp:taxon-name></italic> in Indo-Pacific Ocean; orange marks showing <italic><tp:taxon-name><tp:taxon-name-part taxon-name-part-type="genus" reg="Limnichthys">L.</tp:taxon-name-part><tp:taxon-name-part taxon-name-part-type="species" reg="orientalis">orientalis</tp:taxon-name-part></tp:taxon-name></italic> in Japan; yellow marks showing <italic><tp:taxon-name><tp:taxon-name-part taxon-name-part-type="genus" reg="Limnichthys">L.</tp:taxon-name-part><tp:taxon-name-part taxon-name-part-type="species" reg="polyactis">polyactis</tp:taxon-name-part></tp:taxon-name></italic> in New Zealand; green marks showing <italic><tp:taxon-name><tp:taxon-name-part taxon-name-part-type="genus" reg="Limnichthys">L.</tp:taxon-name-part><tp:taxon-name-part taxon-name-part-type="species" reg="rendahli">rendahli</tp:taxon-name-part></tp:taxon-name></italic> in New Zealand.</p></caption><graphic xmlns:xlink="http://www.w3.org/1999/xlink" xlink:href="zookeys-1214-059_article-128977__-g001.jpg" position="float" orientation="portrait" xlink:type="simple" id="oo_1146284.jpg"><uri content-type="original_file" xlink:type="simple">https://binary.pensoft.net/fig/1146284</uri></graphic></fig></tp:treatment-sec><ref-list><ref id="B9"><mixed-citation xmlns:xlink="http://www.w3.org/1999/xlink" xlink:type="simple"><person-group><name name-style="western"><surname>Nelson</surname><given-names>JS</given-names></name></person-group> (<year>1978</year>) <article-title><italic><tp:taxon-name><tp:taxon-name-part taxon-name-part-type="genus">Limnichthys</tp:taxon-name-part><tp:taxon-name-part taxon-name-part-type="species">polyactis</tp:taxon-name-part></tp:taxon-name></italic>, a new species of blennioid fish from New Zealand, with notes on the taxonomy and distribution of other <tp:taxon-name><tp:taxon-name-part taxon-name-part-type="family">Creediidae</tp:taxon-name-part></tp:taxon-name> (including <tp:taxon-name><tp:taxon-name-part taxon-name-part-type="family">Limnichthyidae</tp:taxon-name-part></tp:taxon-name>).</article-title><source>New Zealand Journal of Zoology</source><volume>5</volume>(<issue>2</issue>): <fpage>351</fpage>–<lpage>364</lpage>. <ext-link xlink:href="10.1080/03014223.1978.10428321" ext-link-type="doi" xlink:type="simple">https://doi.org/10.1080/03014223.1978.10428321</ext-link></mixed-citation></ref><ref id="B3"><mixed-citation xmlns:xlink="http://www.w3.org/1999/xlink" xlink:type="simple"><person-group><name name-style="western"><surname>Fricke</surname><given-names>R</given-names></name><name name-style="western"><surname>Golani</surname><given-names>D</given-names></name></person-group> (<year>2012</year>) <article-title><italic><tp:taxon-name><tp:taxon-name-part taxon-name-part-type="genus">Limnichthys</tp:taxon-name-part><tp:taxon-name-part taxon-name-part-type="species">marisrubri</tp:taxon-name-part></tp:taxon-name></italic>, a new species of sand diver (<tp:taxon-name><tp:taxon-name-part taxon-name-part-type="subclass">Teleostei</tp:taxon-name-part></tp:taxon-name>: <tp:taxon-name><tp:taxon-name-part taxon-name-part-type="family">Creediidae</tp:taxon-name-part></tp:taxon-name>) from the Red Sea.</article-title><source>Stuttgarter Beiträge zur Naturkunde A</source><volume>5</volume>: <fpage>287</fpage>–<lpage>292</lpage>.</mixed-citation></ref><ref id="B30"><mixed-citation xmlns:xlink="http://www.w3.org/1999/xlink" xlink:type="simple"><person-group><name name-style="western"><surname>Yoshino</surname><given-names>T</given-names></name><name name-style="western"><surname>Kon</surname><given-names>T</given-names></name><name name-style="western"><surname>Obake</surname><given-names>S</given-names></name></person-group> (<year>1999</year>) <article-title>Review of the genus <italic><tp:taxon-name><tp:taxon-name-part taxon-name-part-type="genus">Limnichthys</tp:taxon-name-part></tp:taxon-name></italic> (<tp:taxon-name><tp:taxon-name-part taxon-name-part-type="order">Perciformes</tp:taxon-name-part></tp:taxon-name>: <tp:taxon-name><tp:taxon-name-part taxon-name-part-type="family">Creediidae</tp:taxon-name-part></tp:taxon-name>) from Japan, with description of a new species.</article-title><source>Ichthyological Research</source><volume>46</volume>: <fpage>73</fpage>–<lpage>83</lpage>. <ext-link xlink:href="10.1007/BF02674950" ext-link-type="doi" xlink:type="simple">https://doi.org/10.1007/BF02674950</ext-link></mixed-citation></ref></ref-list></tp:taxon-treatment>
